# Supplementary material for: Lipidomics and Transcriptomics Differ Liposarcoma Differentiation Characteristics That Can Be Altered by Pentose Phosphate Pathway Intervention
Source: Metabolites. 2022 Dec 7;12(12):1227. doi: 10.3390/metabo12121227 (PMC9783184; doi:10.3390/metabo12121227)
Supplement: Supplementary file 1 [file metabolites-12-01227-s001.zip › Supplementary Tables.xlsx]

## Sheet: Supplementary1
Lipidomics Analysis of LPS
#NAME	T1	T2	T3	T4	T5	T6	T10	T7	T8	T9	T11	T12	T13
#CLASS	DDLPS	DDLPS	DDLPS	DDLPS	DDLPS	DDLPS	DDLPS	WDLPS	WDLPS	WDLPS	WDLPS	WDLPS	WDLPS
AcCa(14:0)+H	373000000	27700000	57200000	54800000	21500000	210000000	59700000	12100000	9.09366e+06	99200000	56300000	83700000	77300000
AcCa(14:1)+H	198000000	28000000	74900000	62300000	19300000	71300000	38200000	7.9201e+06	10400000	54200000	25800000	81700000	71800000
AcCa(16:0)+H	4380000000	789000000	589000000	701000000	292000000	3490000000	923000000	108000000	101000000	1570000000	669000000	1510000000	748000000
AcCa(16:1)+H	385000000	37900000	153000000	165000000	18900000	358000000	98700000	10100000	19800000	176000000	84500000	456000000	236000000
AcCa(18:0)+H	3120000000	456000000	234000000	828000000	109000000	2690000000	641000000	42700000	42500000	1340000000	323000000	358000000	312000000
AcCa(18:1)+H	3080000000	763000000	1420000000	2050000000	213000000	2810000000	815000000	80400000	123000000	1870000000	623000000	2020000000	1340000000
AcCa(18:2)+H	1160000000	372000000	430000000	769000000	106000000	1300000000	248000000	42600000	36800000	448000000	83400000	1140000000	274000000
AcCa(20:1)+H	590000000	44700000	289000000	503000000	25600000	571000000	124000000	8.17744e+06	21300000	456000000	177000000	464000000	312000000
AcCa(20:2)+H	393000000	40000000	201000000	290000000	22400000	355000000	68700000	4.84943e+06	7.08807e+06	191000000	105000000	338000000	133000000
AcCa(20:4)+H	124000000	1.97947e+06	27700000	14100000	2.31494e+06	91600000	17800000	1.29623e+06	852509	4.62201e+06	0	5.87836e+06	20600000
AcCa(24:0)+H	94100000	22100000	19000000	19600000	8.39634e+06	50600000	28200000	3.14499e+06	2.90771e+06	22900000	5.03624e+06	7.14618e+06	12100000
CL(18:2_16:1_18:2_18:2)-H	561719	579252	481344	0	1.05219e+06	767381	0	0	1.30362e+06	0	664586	1.96217e+06	0
CL(18:2_18:2_18:2_18:2)-H	13200000	19300000	25500000	13200000	38100000	14700000	6.20966e+06	7.10185e+06	7.29245e+06	9.14873e+06	20000000	11100000	0
CL(73:3)-H	13000000	12000000	14700000	22400000	9.4878e+06	6.80158e+06	11300000	3.86164e+06	14100000	9.08196e+06	10700000	32900000	0
CL(20:5_18:2_18:2_18:2)-H	3.79147e+06	6.13786e+06	7.85902e+06	2.98641e+06	8.84461e+06	3.86762e+06	947198	2.04221e+06	2.31399e+06	2.07799e+06	5.40837e+06	2.79893e+06	0
CL(75:3)-H	15200000	10500000	8.60395e+06	11700000	12000000	15500000	15700000	1.5713e+06	3.1059e+06	9.67458e+06	7.38919e+06	6.05612e+06	1.129
CL(77:10)-H	140129	340766	1.598	1.00584e+06	0	0	116247	238303	1.32866e+06	0	1.3488e+06	2.04504e+06	0
CL(77:3)-H	32600000	9.81137e+06	17300000	20900000	13500000	19500000	15100000	669464	6.53966e+06	4.49705e+06	3.34224e+06	19400000	0
CL(77:4)-H	43700000	32800000	45600000	36600000	52500000	72200000	39700000	4.72056e+06	12800000	17400000	22600000	15100000	0
CL(77:5)-H	23000000	7.50435e+06	11100000	6.41614e+06	7.11521e+06	13400000	5.85218e+06	0	0	1.38818e+06	3.0732e+06	1.62858e+06	0
CL(78:4)+H	45100000	117000000	109000000	85700000	126000000	88900000	124000000	24300000	97700000	112000000	76000000	133000000	0
CL(78:7)-H	23900000	10500000	15300000	10900000	13300000	50600000	17200000	0	1.34192e+06	2.65838e+06	6.45468e+06	4.14287e+06	0
CL(79:13)-H	2.15936e+06	1.36595e+06	973567	1.50368e+06	1.82224e+06	2.45697e+06	786455	306860	1.02012e+06	0	2.87289e+06	3.94701e+06	0
CL(79:5)-H	19100000	11400000	33700000	20900000	17500000	30300000	18500000	338498	3.74737e+06	7.06255e+06	7.01798e+06	11100000	0
CL(79:6)-H	7.72232e+06	6.83125e+06	6.3692e+06	5.56534e+06	5.08981e+06	4.47049e+06	5.79673e+06	2.45927e+06	4.59948e+06	5.25874e+06	3.53301e+06	4.50969e+06	0
CL(81:14)-H	3.44358e+06	1.21246e+06	0	1.94318e+06	3.02262e+06	989160	926912	0	1.10195e+06	0	1.07219e+06	2.91897e+06	0
CL(83:13)-H	6.10859e+06	2.89756e+06	3.32662e+06	2.40399e+06	3.27882e+06	5.73535e+06	1.86311e+06	0	0	0	941668	516440	0
CL(84:10)-H	2.00941e+06	271161	3.02251e+06	1.81714e+06	441937	5.37405e+06	3.86588e+06	0	90794.5	441245	0	211944	0
Cer(d33:0)+H-2H2O	9.88752e+06	11000000	4.72193e+06	0	2.62213e+06	7.07763e+06	7.51616e+06	1.53539e+06	4.96769e+06	0	5.30051e+06	25600000	7.08859e+06
Cer(d16:0_17:0+O)+H	25400000	16200000	0	1.73397e+06	6.40525e+06	23300000	13600000	8.19515e+06	6.33922e+06	4.18911e+06	17600000	1.45604e+06	0
Cer(d34:0)+HCOO	10300000	7.92794e+06	9.67451e+06	5.87881e+06	4.46263e+06	24400000	15500000	1.37856e+06	912255	6.01689e+06	2.70172e+06	1.57988e+06	6.70613e+06
Cer(d34:1)+H-2H2O	91000000	83700000	66600000	57200000	39400000	86700000	88000000	12400000	35400000	13600000	35100000	196000000	52300000
Cer(d34:2)+H-2H2O	11400000	9.72849e+06	5.81299e+06	13000000	3.21083e+06	12300000	5.74575e+06	3.71177e+06	6.83968e+06	2.50698e+06	3.77561e+06	115000000	5.88098e+06
Cer(d18:1_17:0)+HCOO	9.36503e+06	9.08891e+06	4.84398e+06	6.30703e+06	3.77364e+06	16600000	8.34197e+06	970309	1.75733e+06	1.19801e+06	1.81001e+06	4.67868e+06	1.9503e+06
Cer(d38:1)+H-H2O	123000000	64200000	39400000	111000000	15600000	71900000	40200000	36000000	21000000	10500000	38900000	77900000	13600000
Cer(d16:1_22:0)+HCOO	33900000	6.23041e+06	7.55172e+06	3.94544e+06	2.68488e+06	35700000	4.67786e+06	13800000	4.86865e+06	1.41056e+06	7.41262e+06	16300000	1.61658e+06
Cer(d38:2)+H-H2O	48700000	39700000	0	90200000	0	56200000	13700000	35200000	24700000	9.37895e+06	28300000	229000000	7.82222e+06
Cer(d39:1)+H-H2O	29400000	16500000	9.39086e+06	11300000	6.55105e+06	53500000	6.97364e+06	28700000	1.66426e+06	1.62022e+06	11300000	1.08864e+06	1.96389e+06
Cer(d18:0_22:0)+H	86700000	25900000	12600000	12500000	2.89437e+06	83000000	26500000	52700000	7.75906e+06	16500000	14900000	46300000	7.96333e+06
Cer(d41:1)+H-H2O	223000000	208000000	103000000	76000000	42900000	366000000	81300000	192000000	54400000	22000000	76200000	86000000	39700000
Cer(d17:1_24:1)+HCOO	32800000	15500000	11900000	7.37638e+06	16600000	32900000	25500000	5.72954e+06	6.10331e+06	2.41129e+06	9.61566e+06	37500000	3.68076e+06
Cer(d41:2)+H-H2O	47800000	53100000	13900000	45900000	7.01812e+06	93500000	6.34936e+06	186000000	68300000	5.17481e+06	50500000	170000000	7.10134e+06
Cer(d18:0_24:0)+H	222000000	54400000	23400000	6.21341e+06	283611	274000000	55800000	60400000	3.60178e+06	27100000	18200000	13400000	12300000
Cer(d18:0_24:1)+H	341000000	47400000	44500000	18900000	7.73497e+06	153000000	237000000	58700000	28900000	77900000	33900000	268000000	32600000
Cer(d18:0_24:2)+HCOO	26200000	3.27883e+06	5.33551e+06	1.3647e+06	4.32487e+06	32600000	22500000	4.95925e+06	2.82903e+06	6.92741e+06	1.79349e+06	13500000	2.53559e+06
Cer(d42:4)+H-H2O	47900000	46200000	23800000	38600000	21700000	164000000	23900000	27100000	26200000	8.29512e+06	32600000	209000000	13200000
Cer(d19:1_23:3)+H	266000000	164000000	172000000	182000000	81500000	355000000	140000000	121000000	12700000	35300000	29100000	37100000	55500000
Cer(d18:1_25:0)-H	2.01742e+06	2.30098e+06	998386	249204	568725	2.0862e+06	424891	952115	315332	0	448397	443883	268973
Cer(d18:1_26:0)+HCOO	11000000	6.82159e+06	4.03936e+06	2.66818e+06	2.75598e+06	9.09247e+06	3.19026e+06	2.8639e+06	1.94653e+06	1.76637e+06	2.5161e+06	733692	2.74528e+06
Cer(d48:1+O)+HCOO	1.03999e+06	1.95057e+06	1.07494e+06	830755	0	2.10162e+06	876700	1.64511e+06	1.20416e+06	1.00279e+06	931318	282009	545289
Cer(m18:1_14:0)+H	0	0	0	0	1.3003e+06	0	0	3.14668e+06	3.07297e+06	0	6.49418e+06	11700000	722379
Cer(m18:0_16:0)+H	8.94584e+06	11800000	11900000	1.11282e+06	19100000	2.48882e+06	43600000	28600000	13200000	919257	51800000	80700000	26500000
Cer(m18:0_18:0)+H	11200000	13300000	354645	244104	204613	7.59823e+06	66300000	19600000	5.99175e+06	1.29604e+06	37400000	11600000	19100000
Cer(m18:1_18:0)+H	6.70315e+06	55200000	31900000	19100000	31000000	32800000	80500000	102000000	18200000	17400000	213000000	89400000	27100000
Cer(m18:1_21:0)+H	0	4.17231e+06	0	0	1.25439e+06	481324	1.17626e+06	14800000	1.44474e+06	0	16600000	3.31956e+06	1.01184e+06
Cer(m18:0_22:0)+H	37800000	31300000	30000000	8.20741e+06	23700000	19800000	71400000	57500000	7.12999e+06	4.57792e+06	48500000	7.76777e+06	17400000
Cer(m18:1_22:0)+H	91700000	322000000	161000000	52200000	252000000	191000000	178000000	934000000	65000000	34200000	821000000	249000000	69700000
Cer(m18:1_23:0)+H	20700000	85900000	19400000	9.94101e+06	34400000	44800000	25600000	204000000	9.7797e+06	4.78306e+06	167000000	37600000	13300000
Cer(m18:0_24:1)+H	107000000	35100000	25200000	322869	42500000	23000000	314000000	26900000	11000000	2.25498e+06	102000000	43200000	81500000
Cer(m18:1_24:0)+H	140000000	271000000	84000000	22300000	226000000	331000000	285000000	547000000	32600000	39700000	431000000	69000000	112000000
Cer(m20:1_24:1)+H	6.01592e+06	6.41542e+06	2.18145e+06	1.4788e+06	18000000	17300000	27300000	0	0	1.34228e+06	22900000	0	23100000
Cer(m18:1_26:2)+H	1.31547e+06	11500000	3.44797e+06	405524	28600000	17100000	16500000	0	0	398142	9.83152e+06	1.21709e+06	9.03677e+06
Cer(t16:0_16:0)+H-2H2O	76300000	49800000	32700000	30400000	36200000	120000000	49000000	10000000	29800000	10600000	23600000	147000000	26700000
Cer(t16:1_16:0)+H	1.27868e+06	0	0	0	1.42831e+06	33200000	8.86024e+06	9.08602e+06	6.20267e+06	7.63129e+06	13400000	28600000	19900000
Cer(t17:0_16:0)+H-2H2O	29500000	25300000	8.207e+06	15800000	11100000	38800000	30100000	10200000	11000000	10400000	13500000	74900000	28400000
Cer(t18:0_18:0)+H-2H2O	319000000	209000000	141000000	178000000	37400000	253000000	191000000	41300000	52600000	57000000	86700000	127000000	57400000
Cer(t18:1_18:0)+H-2H2O	76700000	77600000	42200000	139000000	12700000	92700000	31500000	26000000	34900000	38800000	38200000	216000000	36800000
Cer(t38:1)+H-2H2O	48700000	39700000	0	90200000	0	56200000	13700000	35200000	24700000	9.37895e+06	28300000	229000000	7.82222e+06
Cer(t18:0_22:0)+H-H2O	179000000	122000000	77100000	74300000	32100000	103000000	62400000	128000000	25800000	16800000	50500000	87800000	24900000
Cer(t16:0_24:0)+H-H2O	19800000	8.65627e+06	4.89863e+06	3.19205e+06	5.79961e+06	50900000	5.63348e+06	16900000	0	2.22665e+06	4.82785e+06	8.86747e+06	2.54279e+06
Cer(t18:1_22:0)+H-H2O	50500000	50800000	20600000	68300000	5.41405e+06	85000000	10500000	137000000	42000000	6.96373e+06	34000000	234000000	7.12679e+06
Cer(t18:0_23:0)+H-H2O	62100000	59500000	29400000	25800000	15800000	111000000	30000000	56000000	17800000	11300000	19900000	21700000	20000000
Cer(t41:0)+H-2H2O	220000000	198000000	103000000	76200000	42900000	364000000	81400000	192000000	55600000	22000000	77400000	87000000	39000000
Cer(t18:0_23:1)+H-H2O	16100000	9.20145e+06	4.78329e+06	7.50554e+06	8.88519e+06	16800000	11400000	3.59685e+06	2.48616e+06	1.16996e+06	2.21253e+06	21600000	2.23066e+06
Cer(t18:1_23:0)+H-H2O	15400000	15800000	6.17501e+06	14300000	0	29300000	2.4758e+06	63100000	19500000	803856	16900000	49500000	2.39114e+06
Cer(t41:1)+H-2H2O	46100000	53100000	13900000	45900000	7.01812e+06	93500000	6.34936e+06	186000000	68300000	5.17481e+06	50300000	173000000	7.10134e+06
Cer(t17:0_25:0)+H	30900000	20100000	11300000	9.40563e+06	4.84738e+06	35600000	11500000	14100000	2.54067e+06	6.23415e+06	6.86482e+06	0	7.20206e+06
Cer(t18:0_24:0)+H-H2O	425000000	274000000	80900000	34000000	15400000	562000000	234000000	167000000	38100000	42800000	68300000	51600000	83100000
Cer(t42:0)+H-2H2O	1410000000	988000000	288000000	142000000	101000000	1960000000	797000000	557000000	156000000	119000000	274000000	183000000	280000000
Cer(t18:0_24:1)+H-H2O	681000000	417000000	230000000	133000000	169000000	340000000	566000000	106000000	228000000	69900000	195000000	897000000	235000000
Cer(t18:1_24:0)+H-H2O	152000000	118000000	20800000	38300000	10700000	317000000	47400000	306000000	106000000	20500000	73500000	218000000	25500000
Cer(t18:1_24:1)+H-H2O	238000000	179000000	127000000	119000000	129000000	239000000	160000000	142000000	215000000	33700000	151000000	1510000000	67500000
Cer(t42:2)+H-2H2O	793000000	561000000	398000000	381000000	392000000	735000000	487000000	434000000	652000000	112000000	431000000	4830000000	214000000
Cer(t18:0_26:0)+HCOO	2.16137e+06	2.74001e+06	2.06663e+06	1.69342e+06	1.87523e+06	3.01801e+06	773972	2.00115e+06	2.12875e+06	1.44551e+06	2.44801e+06	645898	928208
Cer(t18:1_26:0)+HCOO	3.18576e+06	4.37364e+06	1.93347e+06	2.11386e+06	3.5312e+06	3.4001e+06	1.96139e+06	3.09584e+06	4.65783e+06	2.57142e+06	3.36587e+06	1.34573e+06	1.63402e+06
Cer(t46:1)+HCOO	1.0594e+06	2.82971e+06	2.11209e+06	1.89732e+06	1.72446e+06	512082	1.61043e+06	2.61077e+06	3.13078e+06	932913	2.1989e+06	616325	176943
Cer(t20:1_26:0+O)-H	1.19749e+06	2.70949e+06	1.56092e+06	1.7429e+06	1.42686e+06	2.50387e+06	602286	1.7618e+06	3.5338e+06	1.68473e+06	1.85763e+06	1.57901e+06	1.14679e+06
Cer(t46:1+O)+HCOO	575575	1.2375e+06	780919	1.01997e+06	788290	1.56987e+06	852028	1.50819e+06	2.54259e+06	914909	1.78215e+06	422013	736521
CerPE(d31:0)+H	90600000	63600000	66100000	48800000	102000000	68500000	63800000	57100000	68100000	59700000	47700000	82700000	57800000
CerPE(d33:0)+H	800000000	822000000	707000000	673000000	1030000000	724000000	773000000	647000000	690000000	799000000	716000000	575000000	480000000
CerPE(d35:0)+H-2H2O	14100000	38500000	9.49313e+06	4.80774e+06	10800000	6.36076e+06	6.75365e+06	5.59085e+06	18400000	7.46727e+06	13100000	2.93816e+06	0
ChE(11:0)+NH4	0	0	0	0	4.3463e+06	0	7.71446e+06	11700000	0	582863	18700000	5.02495e+06	7.3754e+06
ChE(13:0)+NH4	27500000	15200000	6.60973e+06	8.20326e+06	7.63184e+06	49100000	19700000	4.13649e+06	10200000	2.17624e+06	13000000	193000000	6.14991e+06
ChE(18:1)+NH4	1430000000	95100000	1310000000	585000000	924000000	1140000000	3280000000	4.48057e+06	705222	351000000	3.59938e+06	5.76562e+06	1630000000
ChE(18:2)+NH4	3470000000	528000000	5640000000	3170000000	2610000000	3670000000	5410000000	32500000	5.08916e+06	2040000000	12100000	7.35931e+06	5650000000
ChE(20:4)+H	356000000	86200000	520000000	403000000	386000000	438000000	119000000	4.6679e+06	547342	288000000	4.10973e+06	5.00465e+06	562000000
Co(Q10)+H	357000000	51200000	130000000	39500000	182000000	418000000	385000000	4.88896e+06	0	72300000	55600000	0	220000000
DG(17:3)+H	23600000	23300000	26300000	17700000	18800000	24000000	27400000	31000000	28300000	22100000	21900000	4.10494e+06	5.4819e+06
DG(21:0)+Na	9.66802e+06	7.16614e+06	7.71735e+06	9.24771e+06	9.01584e+06	10100000	11000000	7.96127e+06	8.92005e+06	10600000	8.44188e+06	12000000	12000000
DG(21:3e)+Na	19500000	15100000	12700000	18100000	18700000	65300000	57300000	8.41718e+06	10400000	35800000	13200000	2.91687e+06	1.26977e+06
DG(22:0e)+Na	5.03135e+06	250000000	7.96346e+06	7.44431e+06	2.6402e+06	4.06456e+06	22600000	154000000	3960000000	42800000	93400000	1030000000	29100000
DG(22:1e)+Na	1.37395e+06	128000000	1.69279e+06	1.7088e+06	700050	870968	5.39436e+06	72700000	2200000000	13100000	46800000	1110000000	3.8241e+06
DG(22:2e)+H	2.30871e+06	145000000	2.25621e+06	3.03417e+06	1.38161e+06	3.38073e+06	11700000	51500000	2420000000	37900000	43900000	559000000	13900000
DG(23:0)+Na	4.57812e+06	11800000	7.74492e+06	9.41606e+06	4.28259e+06	4.1467e+06	1.73807e+06	96900000	466000000	5.13995e+06	315000000	69000000	7.48566e+06
DG(23:1)+Na	3.50873e+06	16300000	0	2.80639e+06	1.29077e+06	0	0	41600000	26400000	2.49521e+06	91900000	4.33876e+06	189641
DG(23:4e)+H	2.37729e+06	12600000	0	555392	0	3.064	2.87791e+06	20182	768766	0	11600000	634242	0
DG(24:0e)+Na	28800000	425000000	17700000	14400000	3.16181e+06	38000000	29300000	200000000	1590000000	59800000	243000000	630000000	70900000
DG(24:1e)+Na	2.37566e+06	18200000	1.71375e+06	1.14781e+06	1.03081e+06	1.94742e+06	1.4717e+06	16400000	103000000	1.60377e+06	34500000	409000000	2.64853e+06
DG(24:2e)+H	14600000	205000000	7.21391e+06	5.32508e+06	1.72825e+06	4.77268e+06	11000000	58300000	586000000	11400000	82300000	164000000	16600000
DG(25:1)+Na	124000000	757000000	2.98341e+06	389000000	2.86988e+06	13000000	47000000	2950000000	1870000000	19000000	4910000000	303000000	13700000
DG(25:4e)+H	27300000	85500000	0	0	9.53152e+06	1.96476e+06	4.20399e+06	5.95611e+06	1.23161e+06	851292	7.32189e+06	18300000	2.64926e+06
DG(26:1e)+Na	64000000	774000000	24300000	45100000	1.92881e+06	44500000	38200000	316000000	1330000000	78100000	439000000	1000000000	78200000
DG(26:2e)+H	130000000	237000000	21000000	47600000	4.9405e+06	54900000	30100000	308000000	349000000	74400000	126000000	71700000	62700000
DG(26:3)+H	3.07908e+06	48000000	0	0	2.9505e+06	1.43696e+06	30000000	9.37031e+06	5.78072e+06	3.53761e+06	49300000	23100000	6.61803e+06
DG(27:2)+Na	14200000	35800000	5.96511e+06	17700000	2.24197e+06	1.13057e+06	1.08801e+06	55400000	8.61861e+06	14800000	109000000	9.79283e+06	1.332e+06
DG(28:0e)+Na	483000000	3670000000	460000000	393000000	120000000	510000000	183000000	2250000000	2150000000	1240000000	1640000000	1290000000	1140000000
DG(10:0_18:1)+Na	0	2.01678e+06	0	1.3432e+06	0	0	0	5.49982e+06	10400000	0	4.2518e+06	40500000	230226
DG(28:1e)+Na	348000000	1480000000	218000000	251000000	41300000	133000000	87200000	1580000000	1350000000	391000000	1460000000	1330000000	252000000
DG(28:3e)+Na	1.28515e+06	49600000	1.04133e+06	2.97225e+06	0	0	0	19400000	106000000	1.18082e+06	34100000	281000000	1.17662e+06
DG(28:4e)+H	64000000	811000000	24300000	47500000	1.92881e+06	44500000	40800000	338000000	1330000000	81200000	420000000	1000000000	85800000
DG(18:2_10:3)+H	3.46204e+06	7.64019e+06	751386	0	0	0	0	1.59211e+06	5.46534e+06	0	20800000	6.16162e+06	1.08675e+06
DG(29:0e)+Na	28100000	104000000	67500000	39200000	23500000	47600000	22100000	300000000	63100000	42200000	120000000	67600000	62700000
DG(18:1_11:2)+H	14700000	49400000	23000000	31100000	6.4796e+06	3.07153e+06	5.5475e+06	202000000	173000000	31200000	817000000	4.72801e+06	2.38078e+06
DG(18:2_11:3)+H	14100000	38300000	6.09223e+06	19200000	2.2848e+06	1.14321e+06	1.22812e+06	59600000	44300000	12600000	117000000	10600000	1.13863e+06
DG(16:0_14:0)+Na	0	7.89393e+06	0	0	1.79072e+06	1.9428e+06	0	137000000	47800000	9.28203e+06	31900000	137000000	18700000
DG(30:0e)+Na	1810000000	3900000000	2460000000	2230000000	1180000000	1400000000	1070000000	6090000000	6050000000	2000000000	4360000000	4150000000	2740000000
DG(16:1_14:0)+Na	0	0	0	0	0	0	0	62700000	46200000	0	45500000	316000000	2.87499e+06
DG(30:3e)+Na	14400000	158000000	5.78959e+06	17300000	0	5.38898e+06	13400000	162000000	397000000	36900000	292000000	541000000	11000000
DG(18:1_12:3)+H	3.35763e+06	27700000	13800000	34100000	3.68617e+06	3.54772e+06	2.40795e+06	445000000	375000000	24000000	938000000	81700000	2.69002e+06
DG(14:0_18:2)+NH4	3.4816e+06	14000000	0	849361	0	0	0	85000000	62800000	0	98700000	520000000	350619
DG(15:0_18:1)+Na	2.6514e+06	17000000	3.4811e+06	2.47674e+06	5.26939e+06	4.6621e+06	4.72718e+06	72000000	10800000	2.33663e+06	28900000	96900000	2.07597e+06
DG(18:0_16:0)+Na	1220000000	992000000	1180000000	1070000000	907000000	1420000000	952000000	735000000	331000000	767000000	408000000	277000000	575000000
DG(35:0e)+Na	148000000	353000000	208000000	193000000	69800000	56000000	14400000	352000000	68000000	72800000	223000000	107000000	42000000
DG(17:0_18:1)+Na	9.48924e+06	14800000	7.76109e+06	3.79868e+06	5.21156e+06	10800000	6.11076e+06	38600000	2.21055e+06	2.79645e+06	14200000	19600000	2.68861e+06
DG(17:1_18:1)+Na	965177	17200000	6.62686e+06	3.46195e+06	2.15857e+06	1.18767e+06	3.12952e+06	68100000	12100000	818662	42400000	167000000	2.24596e+06
DG(35:2e)+Na	78600000	390000000	237000000	169000000	90100000	53500000	32400000	344000000	203000000	96700000	476000000	398000000	54100000
DG(18:3_18:2)+NH4	9.4198e+06	26300000	8.82653e+06	7.01813e+06	4.78	4.05621e+06	0	119000000	112000000	4.59613e+06	90900000	1290000000	37500000
DG(37:3e)+H	148000000	353000000	208000000	193000000	69800000	56000000	14400000	352000000	68000000	72800000	223000000	107000000	42000000
DG(17:0_20:4)+Na	7.83481e+06	10600000	7.93185e+06	13900000	24200000	30900000	14800000	1.10295e+06	0	3.23958e+06	1.39103e+06	0	5.49713e+06
DG(38:0e)+Na	847000000	439000000	296000000	301000000	74700000	210000000	20800000	697000000	69900000	157000000	157000000	178000000	53300000
DG(20:0_18:2)+Na	10700000	9.89086e+06	3.91314e+06	8.8036e+06	6.33072e+06	3.11535e+06	4.2398e+06	25000000	0	1.951e+06	2.15172e+06	19400000	1.54878e+06
DG(18:2_20:4)+NH4	41600000	14500000	23400000	3.6793e+06	10100000	49800000	33100000	34200000	15000000	376022	22300000	464000000	4.11624e+06
DG(38:7e)+Na	274000000	228000000	56100000	21600000	30000000	105000000	82300000	116000000	62900000	48700000	98300000	122000000	21000000
DG(40:5e)+Na	122000000	34700000	19500000	0	12500000	32300000	56000000	21600000	14200000	50500000	13800000	21400000	36400000
DG(18:1_22:5)+Na	6.04272e+06	9.2203e+06	3.13179e+06	9.90726e+06	1.96651e+06	18800000	18000000	44000000	16200000	5.57052e+06	23300000	181000000	17600000
DG(18:2_22:6)+Na	4.99068e+06	0	0	0	0	3.51656e+06	0	13700000	0	0	2.62764e+06	62600000	4.18978e+06
DG(34:0_16:0)+Na	26800000	413000000	17000000	32100000	38200000	31100000	19800000	43000000	9.07016e+06	5.05299e+06	90000000	36400000	18900000
DG(52:1)+K	546000000	2790000000	614000000	970000000	199000000	309000000	232000000	3690000000	1590000000	320000000	2910000000	4390000000	227000000
DG(52:2)+K	55100000	578000000	88100000	189000000	29400000	21200000	16100000	859000000	725000000	83600000	668000000	1910000000	39600000
DG(53:2)+K	13600000000	65600000000	14800000000	38000000000	8410000000	7290000000	4280000000	64000000000	58400000000	10500000000	62800000000	85200000000	8140000000
DG(55:1)+K	24200000000	10600000000	9000000000	5350000000	5830000000	8020000000	9740000000	6180000000	8180000000	10400000000	12900000000	11600000000	5910000000
DG(55:2)+K	20200000000	18200000000	6460000000	3520000000	1760000000	7930000000	9720000000	11600000000	12500000000	3990000000	17900000000	20700000000	6070000000
DG(55:3)+K	12800000000	9510000000	4800000000	3920000000	1730000000	6090000000	4080000000	10200000000	9240000000	2190000000	12700000000	17300000000	1020000000
DG(56:1)+K	69700000	188000000	152000000	87800000	77500000	202000000	73100000	140000000	90500000	122000000	235000000	253000000	145000000
Hex1Cer(d33:2)-H	3.45132e+06	1.87926e+06	3.99588e+06	0	2.28655e+06	1.46681e+06	5.55644e+06	3.9667e+06	8.20305e+06	5.43393e+06	5.76663e+06	0	172363
Hex1Cer(d34:1)+H-H2O	285000000	23100000	67600000	11500000	105000000	86200000	152000000	10300000	9.33522e+06	14000000	24000000	112000000	70100000
Hex1Cer(d15:1_20:4)+HCOO	42200000	18900000	27800000	20100000	43700000	67300000	104000000	2.04684e+06	15500000	17400000	7.59787e+06	60100000	491337
Hex1Cer(d36:1)+HCOO	57800000	3.66154e+06	11600000	2.48804e+06	4.14245e+06	11800000	24800000	718737	1.07062e+06	3.15076e+06	4.03174e+06	3.94979e+06	7.31612e+06
Hex1Cer(d37:3)-H	585321	796645	281485	2.04699e+06	1.26851e+06	742799	1.56365e+06	3.85818e+06	5.58601e+06	2.42002e+06	4.92013e+06	0	1.09577e+06
Hex1Cer(d18:1_20:0)+HCOO	52400000	4.15361e+06	10500000	3.65933e+06	4.88987e+06	8.6939e+06	13000000	1.47615e+06	1.90524e+06	2.5446e+06	5.17332e+06	5.08004e+06	3.97341e+06
Hex1Cer(d18:0_20:4)+HCOO	274000000	152000000	181000000	123000000	185000000	392000000	177000000	5.94876e+06	10200000	41200000	19000000	12500000	1.46082e+06
Hex1Cer(d39:1)+HCOO	8.30929e+06	209401	1.16344e+06	904595	2.00559e+06	3.52061e+06	2.19946e+06	65524.9	588677	525372	1.93598e+06	2.06547e+06	1.15325e+06
Hex1Cer(d39:3)+CH3COO	2.97008e+06	3.34868e+06	3.96986e+06	4.34769e+06	5.06072e+06	4.79138e+06	7.39125e+06	5.46809e+06	9.56991e+06	6.59066e+06	12000000	2.68916e+06	2.57921e+06
Hex1Cer(d40:1)+H-H2O	615000000	2190000000	887000000	1560000000	252000000	327000000	15400000	10200000000	10900000000	41500000	27000000000	471000000	10300000
Hex1Cer(d18:1_23:0)+HCOO	42300000	7.96189e+06	9.90877e+06	7.09045e+06	13000000	48500000	14100000	3.11082e+06	2.26798e+06	6.15649e+06	6.3647e+06	6.05835e+06	9.59456e+06
Hex1Cer(d18:2_24:0)+HCOO	24700000	3.88579e+06	7.3026e+06	3.88492e+06	7.44294e+06	24900000	5.70722e+06	1.5135e+06	1.20554e+06	2.90185e+06	1.5565e+06	5.50112e+06	5.85997e+06
Hex1Cer(d18:1_24:2)+HCOO	62000000	8.43205e+06	18100000	3.59951e+06	46200000	27400000	45300000	715781	3.95772e+06	5.91353e+06	5.61283e+06	24400000	15200000
Hex1Cer(m22:0_18:1)+CH3COO	3.87392e+06	4.06316e+06	7.41269e+06	2.48603e+06	1.44637e+06	3.47484e+06	668330	0	1.02053e+06	1.84935e+06	3.61136e+06	0	1.65292e+06
Hex1Cer(m22:1_18:1)+CH3COO	2.26194e+06	1.33753e+06	4.5174e+06	1.08065e+06	1.48526e+06	3.08026e+06	430111	0	209354	801828	944242	0	2.52454e+06
Hex1Cer(t17:1_20:4)+HCOO	45300000	61900000	76900000	64500000	75800000	61200000	51000000	16700000	70900000	63400000	53000000	67200000	231289
Hex1Cer(t42:1)+HCOO	7.51613e+06	948475	2.86965e+06	510216	4.01786e+06	4.09786e+06	7.49449e+06	0	810948	482394	1.20699e+06	5.38922e+06	5.40765e+06
Hex2Cer(d34:1)+H-H2O	383000000	52600000	4.04912e+06	5.26089e+06	14200000	29800000	107000000	1.45335e+06	8.16882e+06	6.63726e+06	23300000	26800000	6.77083e+06
Hex2Cer(d40:1)+HCOO	45200000	5.40916e+06	2.87251e+06	1.59627e+06	5.48349e+06	7.16003e+06	9.56492e+06	1.20281e+06	1.47413e+06	585651	8.45691e+06	10600000	328109
Hex2Cer(d18:1_24:0)+H	142000000	21500000	5.3985e+06	3.26664e+06	16600000	36700000	39400000	5.00673e+06	2.97216e+06	2.93588e+06	27800000	20300000	1.53052e+06
Hex2Cer(d42:1)+HCOO	68400000	9.93604e+06	2.99916e+06	2.42504e+06	15300000	16200000	19200000	492737	1.6545e+06	1.16027e+06	10500000	7.06568e+06	0
Hex2Cer(d42:3)+HCOO	91400000	7.23577e+06	3.1967e+06	2.6561e+06	9.5496e+06	5.42556e+06	17500000	0	848875	1.29538e+06	4.22463e+06	15300000	1.30102e+06
Hex2Cer(t18:0_22:0)+H-H2O	87000000	10700000	4.08976e+06	3.46896e+06	7.78118e+06	15200000	18400000	947130	9.36078e+06	978077	16900000	26800000	387414
Hex2Cer(t18:0_24:0)+H-H2O	140000000	20800000	4.0539e+06	2.90103e+06	16100000	36700000	39400000	5.00527e+06	2.97057e+06	2.93505e+06	28500000	20300000	1.53841e+06
Hex3Cer(d18:1_16:0)+H	127000000	35300000	23700000	27500000	28700000	39000000	78100000	8.64268e+06	25400000	13600000	30100000	94900000	11200000
Hex3Cer(d34:1)+HCOO	74800000	13200000	10200000	13900000	12300000	19300000	33400000	4.41054e+06	13400000	6.19656e+06	12900000	45800000	8.55691e+06
Hex3Cer(d18:1_22:0)+H	76000000	28300000	0	26400000	0	24600000	24800000	29500000	41800000	1.18638e+06	33600000	81000000	1.45834e+06
Hex3Cer(d40:1)+HCOO	31200000	13200000	7.98314e+06	22300000	9.26186e+06	11100000	9.78606e+06	13300000	20500000	1276663	16300000	33000000	512150
Hex3Cer(d18:2_22:0)+H	34500000	2.03181e+06	5.55339e+06	17800000	0	6.7041e+06	1.38897e+06	4.12756e+06	7.65756e+06	0	4.06673e+06	29500000	282555
Hex3Cer(d18:1_23:0)+H	10500000	8.97718e+06	0	7.21332e+06	1.437	3.09725e+06	2.23804e+06	5.28057e+06	15000000	342268	5.07536e+06	11900000	0
Hex3Cer(d41:1)+HCOO	6.09924e+06	4.5243e+06	1.64764e+06	8.73881e+06	768435	2.51992e+06	521956	3.06456e+06	6.20457e+06	0	3.16745e+06	6.80156e+06	0
Hex3Cer(d18:1_24:0)+H	79300000	56300000	18500000	51000000	22100000	47600000	26000000	25200000	38200000	4.38171e+06	37900000	39000000	3.28322e+06
Hex3Cer(d18:1_24:1)+H	234000000	30700000	29500000	25300000	42600000	44300000	139000000	4.26883e+06	53600000	6.14664e+06	40800000	201000000	6.66978e+06
Hex3Cer(d18:2_24:1)+H	74200000	5.02094e+06	6.61033e+06	8.55284e+06	12900000	18900000	25400000	0	16000000	1.52347e+06	9.50968e+06	104000000	3.65372e+06
Hex3Cer(d42:3)+HCOO	31200000	4.12132e+06	3.57288e+06	4.86516e+06	7.12841e+06	10700000	15600000	1.38368e+06	8.6632e+06	1.49606e+06	5.03613e+06	56000000	2.28445e+06
Hex3Cer(t18:0_22:0)+H-H2O	76000000	28300000	0	26400000	0	24600000	24800000	29500000	41800000	1.18638e+06	33600000	81000000	1.45834e+06
Hex3Cer(t18:1_22:0)+H-H2O	34500000	2.03463e+06	5.55613e+06	17800000	0	6.70404e+06	1.38815e+06	4.13063e+06	8.35374e+06	0	4.06729e+06	29100000	282623
Hex3Cer(t18:0_23:0)+H-H2O	10800000	8.87116e+06	0	7.18519e+06	0	3.09671e+06	2.23764e+06	5.2812e+06	15000000	343722	5.07566e+06	11900000	0
Hex3Cer(t18:0_24:1)+H-H2O	234000000	30700000	29500000	25300000	42600000	44300000	139000000	4.26883e+06	53600000	6.14664e+06	40800000	201000000	6.66978e+06
LPC(16:0e)+HCOO	18500000	5.34124e+06	10100000	5.25063e+06	6.56756e+06	3.54552e+06	21300000	951299	543647	764495	5.06272e+06	2.43386e+06	0
LPC(16:2e)+H	22200000	12700000	53000000	30700000	24300000	10500000	26500000	12800000	2.88965e+06	22400000	45300000	3.78932e+06	260273
LPC(18:2e)+H	24800000	7.9325e+06	22500000	20200000	17700000	14900000	26900000	9.83686e+06	605933	8.08519e+06	16300000	2.64332e+06	204223
LPC(20:1)+HCOO	3.98129e+06	1.55889e+06	3.76311e+06	3.50428e+06	2.02955e+06	761739	4.48143e+06	0	151390	1.91157e+06	3.09317e+06	404794	0
LPE(17:0)-H	828129	698977	322676	324863	2.0785e+06	2.99019e+06	1.42751e+06	0	0	148780	995021	299004	0
LPE(18:1e)-H	134000000	33800000	36800000	25200000	49800000	37900000	61300000	3.44905e+06	4.55183e+06	5.30817e+06	14400000	10300000	0
LPE(18:2e)-H	34900000	16200000	34300000	12100000	35700000	9.56489e+06	21500000	1.81053e+06	5.50167e+06	2.58378e+06	10600000	9.35088e+06	0
LPE(20:3)-H	6.85352e+06	9.1265e+06	4.40981e+06	5.87055e+06	3.34357e+06	1.78426e+06	5.778e+06	889625	9.14829e+06	8.58214e+06	4.44094e+06	1.00662e+06	2.85436e+06
LPE(20:4)-H	138000000	59700000	36200000	24600000	54800000	106000000	113000000	20000000	32600000	36300000	67500000	14000000	49600000
LPE(22:4)-H	19000000	15700000	16600000	10300000	11100000	20500000	29100000	2.32388e+06	6.24592e+06	20900000	12500000	2.59968e+06	10900000
LPE(22:6)-H	22900000	17500000	10900000	8.04913e+06	23500000	35200000	31800000	5.52372e+06	5.86151e+06	23600000	9.59198e+06	2.76046e+06	20000000
LPI(18:0)-H	1.58105e+06	1.90881e+06	1.23055e+06	573295	731787	2.97559e+06	612214	14200000	356402	629103	7.9994e+06	187588	0
MG(20:4e)+H	24100000	20500000	15900000	18400000	12300000	7.05868e+06	15700000	27200000	21400000	7.21988e+06	46100000	125000000	5.81526e+06
MLCL(48:2)-2H	3.83149e+06	28300000	6.37159e+06	4.10522e+06	5.55033e+06	3.08251e+06	4.3647e+06	1.08879e+06	303812	2.42643e+06	4.52171e+06	450536	0
MLCL(49:5)-2H	9.11035e+06	5.83497e+06	11100000	7.26004e+06	7.58233e+06	6.67243e+06	10600000	3.23911e+06	195171	3.34277e+06	7.23039e+06	596872	0
MLCL(54:4)-2H	3.75657e+06	1.52095e+06	3.71347e+06	3.46864e+06	2.04217e+06	750462	4.47032e+06	0	137345	1.91157e+06	2.94857e+06	404794	0
PC(17:0)+H	600000000	160000000	51900000	114000000	162000000	522000000	708000000	158000000	68100000	459000000	126000000	82300000	2.20289e+06
PC(17:1)+H	21000000	17400000	979732	3.46351e+06	14800000	48300000	58400000	24000000	20800000	27500000	0	26100000	0
PC(19:1)+H	141000000	130000000	35700000	50400000	123000000	306000000	151000000	156000000	152000000	106000000	127000000	33700000	0
PC(21:3)+H	52200000	55000000	16900000	19700000	39600000	80400000	66300000	26800000	33400000	61400000	18000000	5.24971e+06	425060
PC(23:1)+H	805000000	635000000	806000000	601000000	645000000	35400000	37400000	7.03112e+06	5.10025e+06	12500000	77300000	629302	284524
PC(23:4)+H	24600000	28900000	17500000	12900000	18500000	128000000	78700000	13700000	6.69465e+06	40700000	8.71384e+06	2.68847e+06	0
PC(16:0_11:2)+HCOO	3.62617e+06	1.42801e+06	0	256665	0	3.3358e+06	1.4538e+06	2.81044e+06	190156	622450	2.37243e+06	0	0
PC(14:0_14:0)+HCOO	11600000	1.15555e+06	970830	0	3.93397e+06	11700000	3.99211e+06	132124	230443	198708	642867	1.38568e+06	0
PC(28:0)+H	92500000	41600000	32300000	26200000	101000000	289000000	78100000	13000000	16100000	5.74926e+06	26300000	61800000	0
PC(16:0_13:0)+H	93300000	61000000	56900000	56200000	33500000	55300000	58200000	16900000	58100000	63300000	35700000	374000000	0
PC(29:1)+H	117000000	72600000	117000000	126000000	90800000	58600000	120000000	81300000	247000000	64800000	164000000	998000000	8.76129e+06
PC(16:0_14:0)+HCOO	363000000	124000000	186000000	168000000	336000000	418000000	255000000	34500000	105000000	131000000	73800000	166000000	1.75886e+06
PC(30:0)+H	11200000000	3700000000	5400000000	5320000000	9940000000	10800000000	8430000000	1010000000	2900000000	3740000000	2250000000	5020000000	55800000
PC(30:0e)+H	539000000	148000000	201000000	139000000	300000000	164000000	319000000	4.96278e+06	55400000	96700000	49900000	106000000	0
PC(30:1e)+H	303000000	115000000	17700000	75000000	287000000	109000000	136000000	8.46114e+06	28800000	51500000	42700000	329000000	0
PC(31:0)+H	2690000000	1380000000	2200000000	1940000000	5680000000	3720000000	2960000000	274000000	368000000	1640000000	650000000	921000000	4.23244e+06
PC(18:1_13:0)+H	1380000000	1030000000	1270000000	1080000000	910000000	927000000	763000000	288000000	1040000000	991000000	889000000	2260000000	4.93957e+06
PC(31:2)+H	47500000	45600000	72500000	111000000	43500000	56900000	50300000	48600000	137000000	42000000	103000000	629000000	10200000
PC(32:0e)+H	9610000000	4440000000	2970000000	3660000000	1270000000	994000000	6750000000	133000000	274000000	550000000	308000000	562000000	6.64305e+06
PC(16:1e_16:0)+HCOO	398000000	192000000	60800000	138000000	314000000	131000000	208000000	9.38604e+06	11100000	103000000	43000000	295000000	0
PC(32:1e)+H	7710000000	4150000000	1280000000	2780000000	5600000000	2810000000	4470000000	96200000	615000000	2120000000	834000000	5580000000	1.18172e+06
PC(32:2)+H	2350000000	835000000	1310000000	1220000000	1950000000	3660000000	2090000000	176000000	424000000	276000000	590000000	4230000000	13800000
PC(14:0_18:2)+H	35300000	29400000	44200000	55800000	56100000	70300000	62500000	9.71599e+06	9.42818e+06	32600000	18800000	68300000	0
PC(14:1e_18:1)+H	44900000	50700000	59600000	64000000	75400000	30100000	24400000	12500000	16000000	18700000	13800000	26600000	0
PC(32:3)+H	941000000	455000000	599000000	649000000	1120000000	836000000	920000000	119000000	335000000	499000000	257000000	737000000	4.3411e+06
PC(14:1e_18:2)+H	16100000	44200000	12500000	33900000	15800000	4.09718e+06	2.37857e+06	18900000	24400000	9.69742e+06	33700000	52900000	0
PC(16:0_17:0)+Na	2180000000	2110000000	2260000000	2750000000	1390000000	1390000000	2700000000	95600000	722000000	2060000000	323000000	441000000	17400000
PC(17:1_16:0)+HCOO	53500000	47700000	36300000	14600000	231000000	165000000	77600000	3.13955e+06	2.32221e+06	7.42379e+06	7.4562e+06	14100000	0
PC(33:1)+H	1730000000	1640000000	2840000000	2120000000	5710000000	4510000000	2250000000	283000000	519000000	1230000000	725000000	1450000000	4.35803e+06
PC(15:0_18:1)+H	3790000000	1440000000	3100000000	1690000000	1880000000	3550000000	2170000000	338000000	896000000	904000000	882000000	1930000000	3.42013e+06
PC(33:2)+H	786000000	641000000	1950000000	2050000000	573000000	844000000	674000000	249000000	984000000	1110000000	641000000	1730000000	7.62794e+06
PC(20:4_13:0)+H	1920000000	1650000000	924000000	1530000000	1450000000	1360000000	1640000000	387000000	1380000000	1270000000	1940000000	1260000000	94000000
PC(18:0_16:0)+HCOO	1350000000	886000000	922000000	999000000	524000000	1580000000	637000000	29800000	214000000	902000000	258000000	231000000	174985
PC(34:0)+H	22000000000	18700000000	15900000000	19000000000	8870000000	26800000000	12100000000	692000000	4040000000	16300000000	4190000000	4570000000	1.60132e+06
PC(34:1)+H	83100000000	87700000000	116000000000	97400000000	115000000000	105000000000	73200000000	23200000000	59800000000	79400000000	50600000000	70100000000	1300000000
PC(34:1e)+H	12100000000	9100000000	9550000000	8000000000	4600000000	9780000000	11100000000	268000000	622000000	4000000000	2660000000	379000000	50600000
PC(16:0e_18:2)+HCOO	183000000	97800000	20600000	75200000	110000000	71700000	77600000	9.77653e+06	51900000	26600000	41700000	80700000	0
PC(16:1e_18:1)+HCOO	108000000	128000000	17600000	62400000	198000000	33200000	52300000	6.04952e+06	10100000	8.45292e+06	11000000	117000000	0
PC(34:2e)+H	2490000000	3010000000	1210000000	394000000	4590000000	2480000000	1370000000	91300000	160000000	122000000	154000000	458000000	6.32267e+06
PC(16:1_18:2)+HCOO	190000000	108000000	46100000	43000000	156000000	220000000	238000000	9.79251e+06	62200000	6.8914e+06	68800000	627000000	856401
PC(34:3e)+H	3200000000	6440000000	1080000000	936000000	2550000000	644000000	1150000000	316000000	555000000	545000000	598000000	5260000000	1.71216e+06
PC(34:4e)+H	41100000	69500000	8.84997e+06	23900000	44600000	7.093e+06	26000000	17800000	35100000	15900000	53500000	255000000	1.48802e+06
PC(17:0_18:1)+HCOO	87800000	96000000	131000000	87900000	225000000	243000000	64500000	14600000	5.46976e+06	66700000	29500000	36500000	237057
PC(35:1)+H	2300000000	1930000000	3130000000	1870000000	4640000000	6000000000	1620000000	49400000	430000000	1590000000	462000000	461000000	951457
PC(17:0_18:2)+HCOO	108000000	107000000	126000000	118000000	187000000	234000000	103000000	24800000	24700000	52800000	30800000	51900000	91727.5
PC(15:0_20:3)+H	2180000000	2110000000	2260000000	2750000000	1390000000	1390000000	2940000000	86400000	726000000	2300000000	322000000	437000000	17600000
PC(15:0_20:4)+H	6640000000	4310000000	4510000000	3770000000	3890000000	9670000000	5690000000	637000000	1290000000	1990000000	2500000000	1870000000	41100000
PC(35:5)+H	1560000000	1400000000	1600000000	2200000000	1260000000	2180000000	1500000000	138000000	568000000	963000000	697000000	894000000	90200000
PC(36:1)+H	40600000000	23600000000	41000000000	26100000000	48700000000	57700000000	23300000000	1080000000	16700000000	12000000000	11600000000	11600000000	16900000
PC(18:0e_18:1)+HCOO	134000000	38600000	60600000	35200000	61300000	84200000	58600000	13900000	7.88143e+06	19500000	21100000	24900000	27100000
PC(18:1_18:1)+HCOO	1000000000	889000000	2440000000	1460000000	167000000	1480000000	984000000	230000000	609000000	797000000	548000000	1520000000	4.35467e+06
PC(18:1e_18:1)+Na	519000000	1380000000	1470000000	1010000000	901000000	3430000000	171000000	834000000	654000000	434000000	1140000000	390000000	9.15416e+06
PC(18:0e_18:2)+HCOO	105000000	36600000	40700000	29200000	19800000	3.74808e+06	28900000	10500000	13300000	1.22525e+06	14700000	18200000	3.79957e+06
PC(18:1e_18:2)+HCOO	98900000	47000000	66600000	64400000	38500000	33900000	38000000	6.88747e+06	68200000	15900000	52900000	55300000	0
PC(36:3e)+H	1140000000	702000000	263000000	398000000	196000000	433000000	310000000	68100000	54400000	12200000	151000000	128000000	274934
PC(36:4e)+H	15300000000	6730000000	9450000000	4600000000	9350000000	10700000000	8990000000	1140000000	1460000000	558000000	2140000000	2060000000	20900000
PC(18:3_18:2)+HCOO	12300000	5.57122e+06	4.69097e+06	24800000	16400000	39800000	67800000	37800000	50100000	28700000	33900000	203000000	0
PC(16:1e_20:4)+HCOO	579000000	342000000	216000000	197000000	478000000	546000000	294000000	31300000	31600000	51600000	50400000	100000000	1.01556e+06
PC(36:5e)+H	14100000000	9520000000	5520000000	4420000000	12200000000	12600000000	7980000000	684000000	757000000	1400000000	1740000000	2760000000	12800000
PC(14:1e_22:5)+H	226000000	603000000	105000000	228000000	296000000	133000000	141000000	39000000	46900000	61700000	46800000	413000000	0
PC(17:0_20:4)+HCOO	64100000	39300000	51200000	32100000	75200000	196000000	50500000	4.82408e+06	4.52876e+06	11400000	10400000	5.2398e+06	0
PC(37:4)+H	1250000000	1080000000	823000000	798000000	1810000000	3790000000	943000000	73700000	90600000	342000000	201000000	137000000	8.12095e+06
PC(15:0_22:4)+H	1350000000	638000000	1340000000	926000000	826000000	1860000000	1380000000	28800000	125000000	433000000	161000000	255000000	4.01666e+06
PC(15:0_22:5)+H	532000000	180000000	372000000	184000000	149000000	542000000	241000000	16400000	71500000	131000000	53200000	158000000	1.34913e+06
PC(37:5e)+H	1300000000	1220000000	1320000000	960000000	617000000	1310000000	853000000	55700000	83600000	442000000	234000000	147000000	465263
PC(15:0_22:6)+H	1230000000	615000000	668000000	444000000	1120000000	3210000000	1390000000	58700000	101000000	489000000	192000000	283000000	10200000
PC(20:1e_18:1)+HCOO	213000000	27500000	75800000	16800000	125000000	73100000	188000000	3.66332e+06	17000000	25300000	20000000	46000000	90200000
PC(18:0_20:3)+HCOO	1180000000	1210000000	1030000000	870000000	875000000	885000000	1200000000	58100000	56800000	463000000	142000000	15500000	3.36877e+06
PC(20:1e_18:2)+HCOO	102000000	28000000	39600000	15400000	45500000	45700000	48300000	3.20598e+06	6.67563e+06	8.96804e+06	8.27101e+06	22000000	14200000
PC(16:0_22:4)+HCOO	280000000	289000000	375000000	203000000	265000000	618000000	285000000	16400000	42400000	135000000	46200000	40800000	5.3213e+06
PC(38:4)+H	64800000000	39400000000	35100000000	27700000000	27800000000	94100000000	43600000000	5240000000	5480000000	12300000000	12300000000	6180000000	569000000
PC(18:1_20:3)+CH3COO	7.59604e+06	2.78548e+06	2.5411e+06	2.89172e+06	2.16665e+06	3.21109e+06	3.02274e+06	1.6314e+06	521455	5.93225e+06	1.24865e+06	1.26291e+06	0
PC(20:3_18:2)+HCOO	118000000	152000000	111000000	122000000	139000000	142000000	215000000	9.67805e+06	37000000	52400000	27800000	92300000	2.8928e+06
PC(18:0_20:5)+HCOO	215000000	121000000	120000000	88900000	122000000	225000000	131000000	20400000	29600000	39500000	38300000	26500000	852009
PC(16:0_22:5)-CH3	270000000	149000000	233000000	259000000	203000000	115000000	348000000	3.05094e+06	56900000	113000000	56000000	72200000	1.51315e+06
PC(16:1_22:4)+H	4610000000	5340000000	5750000000	6110000000	6500000000	5570000000	6470000000	1610000000	2750000000	3700000000	2190000000	3660000000	34000000
PC(18:2e_20:4)+HCOO	138000000	117000000	129000000	52400000	137000000	169000000	102000000	11900000	10800000	21600000	13600000	42500000	399501
PC(38:7)+H	5440000000	4300000000	4050000000	3640000000	4310000000	3900000000	4870000000	591000000	818000000	1910000000	1460000000	1210000000	74600000
PC(16:1e_22:6)+HCOO	21900000	23000000	13300000	9.51468e+06	53200000	41500000	18900000	1.85304e+06	0	4.70029e+06	2.48309e+06	3.71003e+06	0
PC(38:7e)+H	653000000	540000000	281000000	220000000	1040000000	1120000000	505000000	58500000	42300000	131000000	89900000	167000000	2.69275e+06
PC(16:2e_22:5)+H	1090000000	634000000	810000000	436000000	934000000	765000000	704000000	94400000	84100000	163000000	146000000	141000000	2.44484e+06
PC(16:0_23:1)+H	87700000	28400000	10300000	6.90428e+06	14800000	44400000	28200000	0	2.30046e+06	45000000	2.34263e+06	711951	128131
PC(40:4)+H	4070000000	2070000000	2670000000	1260000000	1500000000	6720000000	3300000000	125000000	190000000	658000000	373000000	244000000	22100000
PC(18:0_22:5)+HCOO	198000000	133000000	140000000	124000000	176000000	235000000	184000000	18000000	2.37509e+06	47800000	43100000	3.15944e+06	2.42742e+06
PC(20:1e_20:4)-CH3	39600000	13500000	28000000	12200000	14500000	27500000	16000000	4.00041e+06	5.85494e+06	5.61912e+06	7.44445e+06	9.62938e+06	7.04865e+06
PC(40:6)+H	5980000000	3510000000	4100000000	2510000000	5190000000	12500000000	3780000000	595000000	238000000	1640000000	838000000	494000000	76900000
PC(18:1_22:6)+HCOO	64800000	51800000	54000000	32700000	79500000	166000000	73400000	4.90719e+06	10200000	31900000	16600000	18600000	1.51632e+06
PC(40:7)+H	1640000000	1220000000	1460000000	909000000	2100000000	3900000000	1820000000	141000000	306000000	767000000	460000000	499000000	66300000
PC(40:7e)+H	926000000	506000000	1140000000	374000000	1700000000	1420000000	1170000000	90800000	76100000	389000000	97300000	104000000	7.04494e+06
PC(40:8)+H	1100000000	565000000	618000000	363000000	949000000	1810000000	1020000000	65700000	150000000	116000000	235000000	252000000	20900000
PC(40:9)+H	485000000	221000000	263000000	301000000	517000000	986000000	503000000	22500000	62700000	38400000	68600000	200000000	1.43225e+06
PC(20:4_22:6)+HCOO	7.3129e+06	3.75917e+06	4.49486e+06	1.46666e+06	9.46702e+06	24700000	11600000	0	284538	287989	1.50073e+06	427880	0
PC(32:1_18:2)-CH3	1.85574e+06	3.14748e+06	2.89408e+06	2.28209e+06	697607	708323	1.75325e+06	2.90761e+06	4.81927e+06	0	3.58058e+06	7.57043e+06	0
PC(34:1_18:2)-CH3	1.72659e+06	1.05914e+06	1.64434e+06	970691	0	0	245828	903917	1.25533e+06	0	515462	0	0
PC(32:1_20:4)-CH3	18300000	5.89478e+06	9.03268e+06	5.05829e+06	7.96816e+06	11000000	6.65847e+06	1.57926e+06	1.19754e+06	2.75335e+06	4.30778e+06	2.19875e+06	0
PE(16:0e)+H	21900000	10300000	14500000	11200000	20700000	28100000	26800000	4.32222e+06	12200000	10500000	62300000	9.61749e+06	0
PE(17:0)+H	17600000	6.1805e+06	18100000	8.03167e+06	3.02441e+06	34200000	27600000	13900000	11100000	34400000	9.4806e+06	4.51623e+06	0
PE(18:2e)+H	11700000	11500000	2.53424e+06	13700000	1.62993e+06	2.66812e+06	7.39464e+06	17000000	40900000	7.83074e+06	6.05731e+06	14100000	823839
PE(20:4e)+H	106000000	44400000	30600000	39000000	44500000	115000000	98000000	18100000	26800000	40700000	48200000	11800000	55600000
PE(21:0)+K	3.71034e+06	1.06826e+06	0	1.69954e+06	2.17346e+06	2.98008e+06	4.68312e+06	4.17415e+06	4.2876e+06	4.96203e+06	4.23436e+06	3.36006e+06	2.77858e+06
PE(21:1)+H	9.7943e+06	6.3732e+06	7.49468e+06	26100000	0	2.28955e+06	10400000	16400000	8.54963e+06	21200000	7.91227e+06	3.31302e+06	0
PE(23:4)+H	71500000	62500000	55700000	61900000	59700000	233000000	187000000	28000000	32800000	135000000	40100000	12200000	2.95947e+06
PE(26:2e)+K	142000000	104000000	70900000	76800000	67400000	158000000	94300000	82400000	60600000	122000000	69200000	53200000	139000000
PE(32:1)+Na	10500000	12500000	6.20299e+06	12400000	8.58755e+06	0	11500000	4.51029e+06	22800000	0	15100000	102000000	0
PE(16:1e_16:0)-H	63300000	37300000	39600000	33200000	28600000	25200000	21900000	19900000	22300000	40000000	19800000	170000000	0
PE(16:0p_16:1)+H	13500000	16900000	17300000	38700000	14000000	5.27356e+06	14400000	10800000	42400000	3.95575e+06	27900000	188000000	0
PE(16:1e_16:1)-H	14300000	9.7804e+06	11300000	22800000	10500000	1.46651e+06	9.06432e+06	5.02626e+06	28600000	6.77448e+06	14800000	99300000	0
PE(18:0_16:0)-H	58400000	44800000	33400000	42600000	10500000	70000000	24100000	8.85332e+06	19700000	46400000	13500000	88100000	0
PE(18:0e_16:0)+Na	820000000	929000000	346000000	1010000000	175000000	205000000	209000000	403000000	612000000	180000000	552000000	855000000	573394
PE(34:1)+Na	31400000	39100000	37400000	7.21927e+06	29600000	12700000	38900000	49100000	113000000	48500000	82500000	184000000	0
PE(16:0e_18:1)-H	16600000	16900000	74200000	12000000	27100000	6.47153e+06	102000000	127399	4.33493e+06	7.33825e+06	4.89765e+06	77600000	0
PE(16:0p_18:1)+H	1790000000	1320000000	1560000000	2280000000	2060000000	910000000	779000000	318000000	763000000	642000000	649000000	1360000000	1.70737e+06
PE(16:0e_18:2)+H	22900000	4.96351e+06	2.35198e+06	7.88385e+06	2.34836e+06	1.61262e+06	5.22601e+06	1.60424e+06	15300000	0	6.7038e+06	11200000	0
PE(16:0p_18:2)+H	796000000	1220000000	346000000	1120000000	477000000	215000000	245000000	574000000	1320000000	177000000	1210000000	3230000000	403703
PE(16:1_18:2)+H	41500000	18600000	12100000	23300000	10700000	36200000	32600000	5.79563e+06	22700000	6.44685e+06	19100000	198000000	0
PE(16:0_18:3)-H	6.12912e+06	6.10586e+06	2.72932e+06	3.76948e+06	2.87782e+06	19000000	22900000	26200000	48300000	14200000	22100000	91800000	0
PE(16:1e_18:2)-H	388000000	643000000	177000000	520000000	252000000	108000000	104000000	312000000	792000000	96900000	600000000	1650000000	241878
PE(16:1e_18:3)-H	10300000	17300000	3.78695e+06	15400000	5.841e+06	880697	7.77352e+06	5.24141e+06	38500000	1.30969e+06	12700000	184000000	0
PE(17:0_18:1)-H	29000000	17300000	29000000	21300000	36800000	50300000	22800000	3.86208e+06	8.36231e+06	23500000	9.42497e+06	25400000	0
PE(18:0_18:0)+Na	2180000000	2020000000	2260000000	2750000000	1390000000	1400000000	2920000000	95800000	728000000	2070000000	323000000	441000000	17400000
PE(36:1e)+Na	517000000	601000000	370000000	597000000	222000000	102000000	208000000	37900000	138000000	232000000	81300000	57600000	0
PE(18:0e_18:1)-H	28500000	12100000	13600000	22700000	6.5667e+06	7.47242e+06	13500000	2.23468e+06	5.17681e+06	523114	5.09739e+06	3.97473e+06	0
PE(18:1e_18:0)-H	12300000	13300000	6.71812e+06	7.03634e+06	1.63356e+06	2.09316e+06	2.20401e+06	6.61151e+06	1.69553e+06	4.9706e+06	892261	4.64392e+06	0
PE(18:0p_18:1)+H	1240000000	677000000	682000000	1480000000	323000000	284000000	350000000	309000000	238000000	331000000	266000000	375000000	876932
PE(36:2)+Na	197000000	161000000	210000000	298000000	154000000	191000000	272000000	106000000	264000000	214000000	207000000	580000000	2.35943e+06
PE(18:0e_18:2)+Na	337000000	115000000	176000000	103000000	275000000	192000000	284000000	13300000	45700000	39400000	58800000	71800000	2.10488e+06
PE(20:2e_16:0)+Na	9270000000	4160000000	5180000000	3600000000	4620000000	7040000000	3340000000	579000000	499000000	1090000000	1370000000	1300000000	4.60035e+06
PE(18:1e_18:1)-H	615000000	409000000	568000000	1040000000	241000000	145000000	170000000	157000000	205000000	201000000	141000000	343000000	0
PE(18:1p_18:1)+H	695000000	658000000	1210000000	1220000000	491000000	220000000	388000000	147000000	498000000	312000000	294000000	798000000	1.12177e+06
PE(18:2e_18:1)-H	287000000	281000000	561000000	547000000	205000000	95100000	163000000	67700000	261000000	124000000	133000000	367000000	233213
PE(18:1p_18:2)+H	634000000	617000000	602000000	775000000	297000000	187000000	288000000	177000000	686000000	141000000	688000000	1030000000	1.23912e+06
PE(16:0p_20:3)+H	385000000	509000000	151000000	477000000	325000000	70500000	176000000	60700000	353000000	202000000	214000000	246000000	0
PE(18:1_18:3)+H	7.33515e+06	28200000	11100000	15800000	14600000	20200000	23200000	6.72136e+06	26800000	4.40112e+06	10400000	315000000	0
PE(18:2e_18:2)-H	283000000	296000000	273000000	352000000	128000000	91100000	111000000	92100000	340000000	63700000	332000000	469000000	0
PE(16:1e_20:3)-H	274000000	312000000	150000000	278000000	197000000	71400000	117000000	36500000	164000000	115000000	77900000	105000000	0
PE(36:4e)+H	385000000	509000000	151000000	477000000	325000000	70500000	176000000	60700000	353000000	202000000	214000000	246000000	0
PE(18:2p_18:2)+H	30000000	136000000	88000000	159000000	81800000	10800000	37900000	61300000	208000000	39000000	107000000	172000000	1.33071e+06
PE(16:0p_20:4)+H	9010000000	4330000000	2430000000	3660000000	7990000000	6350000000	4640000000	554000000	1170000000	1210000000	2210000000	3610000000	24600000
PE(18:3_18:2)-H	1.51642e+06	733297	1.09202e+06	3.3241e+06	300938	8.9541e+06	12000000	9.34931e+06	12400000	7.65968e+06	8.54743e+06	41600000	0
PE(18:3e_18:2)-H	72300000	94200000	67400000	119000000	37200000	15000000	54900000	6.11827e+06	24200000	10900000	21400000	151000000	0
PE(16:1e_20:4)-H	4300000000	1940000000	1150000000	1580000000	3760000000	3310000000	2080000000	282000000	613000000	536000000	1010000000	1520000000	13600000
PE(36:5e)+Na	574000000	351000000	204000000	340000000	527000000	498000000	369000000	114000000	197000000	139000000	311000000	457000000	5.7906e+06
PE(16:0p_20:5)+H	169000000	101000000	46500000	54300000	411000000	72400000	190000000	31100000	76400000	10900000	50900000	194000000	1.74582e+06
PE(18:3_18:3)+H	3.14448e+06	1.75173e+06	1.21472e+06	4.59616e+06	11000000	6.38652e+06	8.47502e+06	7.33208e+06	14500000	5.95839e+06	12600000	8.93298e+06	109369
PE(16:1e_20:5)-H	250000000	39800000	9.81488e+06	24800000	220000000	84900000	186000000	11400000	31800000	13500000	24200000	48900000	0
PE(36:6e)+Na	49300000	23100000	18800000	26200000	70600000	19600000	44300000	6.86415e+06	21500000	11000000	12600000	40900000	0
PE(19:0_18:1)-H	8.63202e+06	4.46551e+06	6.74406e+06	6.29541e+06	3.70819e+06	5.88802e+06	3.53851e+06	507013	1.41557e+06	3.84485e+06	773753	2.32029e+06	0
PE(17:0_20:4)-H	21900000	19000000	20200000	19300000	45500000	98400000	25100000	1.91086e+06	5.64846e+06	13600000	12200000	9.969e+06	0
PE(17:1_20:4)-H	89800000	34800000	18800000	4.53643e+06	17300000	13400000	45700000	884568	3.38352e+06	2.96689e+06	15300000	20100000	0
PE(18:0_20:1)-H	79800000	17200000	58500000	47600000	4.388e+06	12400000	31800000	17100000	41100000	30100000	14700000	96800000	0
PE(18:1e_20:0)-H	1.93956e+06	3.59298e+06	1.84704e+06	1.68257e+06	355381	393577	874500	2.62974e+06	1.04287e+06	1.45859e+06	219159	1.61537e+06	0
PE(18:0_20:2)+Na	533000000	180000000	371000000	184000000	150000000	523000000	241000000	20000000	73600000	133000000	64500000	148000000	1.27409e+06
PE(20:1_18:1)-H	95000000	48400000	154000000	197000000	28600000	22500000	55000000	20700000	61800000	106000000	41700000	109000000	157496
PE(20:1e_18:1)+Na	453000000	97700000	133000000	96800000	67300000	162000000	87500000	15200000	12100000	20100000	81900000	20700000	0
PE(20:1_18:2)-H	377000000	244000000	360000000	363000000	273000000	512000000	316000000	42700000	119000000	196000000	148000000	254000000	2.52933e+06
PE(38:3)+Na	188000000	250000000	248000000	307000000	147000000	138000000	352000000	17600000	119000000	302000000	56100000	53400000	3.29399e+06
PE(20:1e_18:2)-H	44300000	4.3134e+06	6.05243e+06	5.77657e+06	3.45613e+06	4.44871e+06	8.97508e+06	4.86432e+06	6.64393e+06	3.31634e+06	6.38325e+06	9.05746e+06	0
PE(16:0p_22:3)+H	505000000	605000000	369000000	596000000	221000000	101000000	188000000	37500000	133000000	240000000	77900000	47300000	0
PE(16:0_22:4)-H	160000000	175000000	226000000	164000000	84000000	181000000	190000000	6.78906e+06	46200000	102000000	31500000	64000000	1.64119e+06
PE(18:0e_20:4)+Na	55100000	134000000	400000000	96200000	704000000	85900000	265000000	7.6822e+06	42400000	41300000	88800000	81600000	1.48939e+06
PE(20:0e_18:4)+Na	1450000000	1090000000	862000000	864000000	1240000000	2140000000	922000000	121000000	88700000	653000000	210000000	206000000	5.69774e+06
PE(16:0e_22:4)-H	109000000	51000000	72700000	32000000	92500000	90200000	85300000	5.03991e+06	11000000	17000000	20000000	18200000	0
PE(20:2e_18:2)-H	322000000	165000000	205000000	248000000	148000000	193000000	119000000	29700000	14100000	56000000	60700000	93200000	99109.8
PE(18:1e_20:3)-H	243000000	320000000	174000000	294000000	108000000	48700000	95900000	21300000	78800000	136000000	41900000	47600000	0
PE(38:4e)+Na	56200000	97000000	50600000	88400000	33400000	6.52617e+06	35200000	8.81572e+06	27700000	43000000	12900000	13900000	1.07954e+06
PE(18:1p_20:3)+H	1720000000	1990000000	1860000000	1600000000	2110000000	1840000000	1710000000	120000000	356000000	848000000	486000000	729000000	6.22618e+06
PE(18:0p_20:4)+H	9270000000	4160000000	5180000000	3600000000	4620000000	7040000000	3340000000	579000000	499000000	1090000000	1370000000	1300000000	4.60035e+06
PE(16:0_22:5)-H	78700000	56600000	57000000	47600000	42100000	79200000	66900000	6.43712e+06	52200000	29600000	23800000	44300000	675553
PE(18:1e_20:4)-H	4000000000	1770000000	2190000000	1460000000	1930000000	2930000000	1450000000	228000000	199000000	506000000	630000000	549000000	3.58227e+06
PE(38:5e)+Na	731000000	461000000	531000000	384000000	473000000	609000000	385000000	101000000	78500000	172000000	205000000	165000000	1.85573e+06
PE(18:1p_20:4)+H	4590000000	2930000000	4760000000	2880000000	4830000000	3450000000	3920000000	276000000	795000000	873000000	1130000000	2030000000	18600000
PE(16:0p_22:5)+H	441000000	380000000	229000000	382000000	481000000	404000000	234000000	48000000	106000000	105000000	100000000	217000000	494797
PE(18:2e_20:4)-H	2010000000	1280000000	2080000000	1240000000	2110000000	1450000000	1600000000	141000000	382000000	400000000	476000000	861000000	11100000
PE(38:6e)+Na	353000000	315000000	512000000	319000000	443000000	254000000	384000000	49700000	128000000	121000000	144000000	266000000	4.18539e+06
PE(16:1e_22:5)-H	308000000	190000000	150000000	168000000	206000000	230000000	114000000	23200000	50000000	53100000	44500000	101000000	261384
PE(18:2p_20:4)+H	186000000	130000000	176000000	143000000	162000000	178000000	133000000	8.27999e+06	28100000	29900000	38000000	68900000	466104
PE(18:1p_20:5)+H	185000000	171000000	143000000	106000000	257000000	61200000	287000000	27400000	109000000	40400000	66800000	137000000	3.06126e+06
PE(16:0p_22:6)+H	1840000000	1370000000	749000000	1000000000	3390000000	2810000000	1450000000	196000000	233000000	684000000	352000000	690000000	7.18164e+06
PE(18:2e_20:5)-H	176000000	79500000	101000000	57700000	120000000	74500000	226000000	6.39381e+06	20300000	12900000	14600000	65600000	0
PE(16:1e_22:6)-H	763000000	587000000	343000000	489000000	1520000000	1190000000	674000000	79000000	110000000	319000000	151000000	321000000	5.28682e+06
PE(19:0_20:4)-H	8.99826e+06	7.13795e+06	6.22849e+06	8.35441e+06	7.65992e+06	9.38436e+06	3.34674e+06	1.76873e+06	1.87421e+06	7.84148e+06	4.2825e+06	8.36197e+06	0
PE(18:1_22:0)-H	46300000	16200000	17500000	22100000	17500000	20000000	15900000	6.36591e+06	4.4305e+06	35400000	5.91164e+06	6.69525e+06	0
PE(18:1_22:1)-H	44700000	12700000	34500000	24400000	16900000	6.91145e+06	30300000	3.66393e+06	15700000	46200000	8.5221e+06	52500000	0
PE(18:1e_22:1)-H	22900000	21800000	24000000	30000000	7.99095e+06	5.67177e+06	12500000	5.85744e+06	9.85635e+06	19700000	4.71152e+06	30600000	0
PE(20:1_20:3)-H	43000000	41300000	42100000	55400000	19900000	30600000	34700000	2.34145e+06	10400000	67900000	8.85003e+06	12500000	127285
PE(18:0_22:4)-H	626000000	284000000	704000000	398000000	283000000	826000000	616000000	23200000	57700000	221000000	83700000	121000000	2.72337e+06
PE(40:4)+Na	173000000	85700000	196000000	127000000	89800000	264000000	220000000	5.58951e+06	18900000	76400000	25000000	44800000	992640
PE(20:0_20:4)-H	33600000	17300000	19200000	28300000	14000000	21500000	14000000	6.7814e+06	4.43244e+06	23900000	10200000	6.01366e+06	0
PE(18:0p_22:4)+H	1300000000	1220000000	1320000000	960000000	617000000	1310000000	853000000	55700000	83600000	442000000	234000000	147000000	465263
PE(18:1_22:4)-H	129000000	146000000	277000000	270000000	110000000	264000000	185000000	5.56847e+06	36600000	163000000	30800000	77800000	3.17672e+06
PE(40:5e)+Na	80200000	21600000	30300000	20600000	12700000	37600000	20500000	1.45205e+06	3.23288e+06	5.26266e+06	16500000	5.5814e+06	0
PE(18:1p_22:4)+H	399000000	480000000	751000000	323000000	397000000	437000000	515000000	21900000	94300000	204000000	116000000	153000000	883585
PE(20:1p_20:4)+H	1300000000	899000000	799000000	1080000000	876000000	1110000000	1010000000	98500000	114000000	285000000	195000000	205000000	1.21084e+06
PE(18:0p_22:5)+H	251000000	167000000	227000000	175000000	83300000	226000000	63700000	15000000	22500000	47500000	29800000	31200000	0
PE(22:4_18:2)-H	112000000	105000000	137000000	96800000	51500000	146000000	174000000	1.0459e+06	10100000	18200000	14900000	103000000	143833
PE(20:3_20:3)+Na	114000000	59600000	63600000	48800000	121000000	311000000	111000000	7.93413e+06	22700000	67700000	54000000	23500000	2.0052e+06
PE(18:2e_22:4)-H	205000000	218000000	850000000	147000000	200000000	204000000	258000000	12800000	45200000	93800000	48600000	73200000	626154
PE(18:1p_22:5)+H	144000000	328000000	387000000	412000000	705000000	85900000	664000000	19900000	84700000	74900000	124000000	210000000	2.25898e+06
PE(18:0p_22:6)+H	1450000000	1090000000	859000000	862000000	1240000000	2130000000	922000000	121000000	86700000	651000000	210000000	204000000	9.16377e+06
PE(18:1e_22:6)-H	600000000	425000000	356000000	329000000	501000000	895000000	376000000	51200000	31800000	234000000	75100000	75400000	795103
PE(20:3p_20:4)+H	77800000	93500000	79100000	62100000	233000000	19900000	188000000	2.55403e+06	33800000	30900000	34400000	38500000	3.63216e+06
PE(20:4e_20:4)-H	135000000	57300000	69700000	33400000	169000000	70500000	214000000	626168	6.40478e+06	10600000	7.63295e+06	28500000	0
PE(18:2e_22:6)-H	244000000	188000000	308000000	144000000	353000000	289000000	275000000	14300000	35200000	98000000	43400000	93900000	2.28752e+06
PE(18:3e_22:6)-H	17400000	15200000	16500000	10700000	26800000	23300000	18300000	307508	984752	5.05277e+06	2.30383e+06	6.51478e+06	0
PE(22:0_20:4)-H	17700000	7.94661e+06	6.31177e+06	8.14417e+06	6.24955e+06	13900000	6.51904e+06	2.77136e+06	1.61043e+06	13400000	2.19907e+06	1.19792e+06	0
PE(22:1_20:4)-H	23600000	14500000	27100000	9.17371e+06	9.15673e+06	13400000	17400000	639843	6.17547e+06	31000000	3.8582e+06	17300000	0
PE(20:1p_22:6)+H	23700000	10800000	16800000	6.24781e+06	32600000	22700000	30100000	0	0	5.38915e+06	3.52693e+06	2.70051e+06	0
PE(20:3e_22:6)-H	28200000	11400000	9.00408e+06	6.17646e+06	30400000	22000000	18700000	220030	1.26478e+06	4.56301e+06	2.46392e+06	5.02044e+06	0
PE(24:0_20:4)-H	9.78099e+06	4.47493e+06	2.41261e+06	2.2446e+06	3.26628e+06	6.77868e+06	3.50414e+06	390959	1.06316e+06	5.13231e+06	1.07945e+06	731902	0
PG(16:0_18:1)-H	455000000	358000000	226000000	308000000	776000000	673000000	367000000	62500000	87000000	194000000	148000000	215000000	3.35409e+06
PG(16:0_18:2)-H	13300000	4.88508e+06	6.65928e+06	7.60652e+06	4.79435e+06	14400000	13400000	14100000	10800000	6.87627e+06	11400000	11100000	153759
PG(16:1_18:2)-H	4.43336e+06	0	477647	0	1.69475e+06	904047	9.28034e+06	0	640838	0	880266	6.11008e+06	0
PG(18:0_18:1)-H	381000000	212000000	237000000	186000000	275000000	476000000	208000000	27900000	33900000	130000000	47200000	92000000	205789
PG(18:1_18:1)-H	158000000	51100000	49900000	23600000	39800000	54500000	296000000	8.71585e+06	34100000	16900000	57200000	52300000	394059
PG(16:0_20:2)-H	139000000	113000000	178000000	87900000	197000000	169000000	155000000	9.50187e+06	24500000	58500000	32800000	67200000	1.32919e+06
PG(18:3_18:2)-H	2.60813e+06	319494	589231	479424	4.31009e+06	1.38724e+06	16400000	279614	1.62007e+06	278899	0	10100000	0
PG(18:0_20:4)-H	17100000	2.83678e+06	5.60252e+06	1.65517e+06	3.52197e+06	8.82163e+06	4.07682e+06	0	2.34694e+06	365651	657377	6.7796e+06	0
PG(18:2_20:4)-H	44000000	10800000	10200000	3.78037e+06	16300000	43400000	36000000	431125	1.26197e+06	1.48927e+06	3.29796e+06	7.02997e+06	316846
PG(18:1_22:5)-H	36600000	16400000	4.47682e+06	1.28321e+06	11500000	30400000	37400000	2.38498e+06	3.03006e+06	3.53885e+06	4.88856e+06	1.42251e+06	97575.6
PG(28:0_18:1)+H	6.66555e+06	249000000	6.22038e+06	76700000	10700000	965856	743831	345000000	510000000	1.23298e+06	17200000	1500000000	913197
PI(16:0_18:2)-H	103000000	37600000	36200000	34800000	31600000	31200000	57400000	51300000	39400000	24600000	86300000	59700000	0
PI(17:0_18:2)-H	3.55968e+06	753637	1.02072e+06	712961	617802	2.30669e+06	2.12027e+06	914085	0	0	3.84479e+06	3.95758e+06	0
PI(18:1_18:1)+Na	65500000	25100000	49800000	35000000	30200000	43100000	60700000	3.01681e+06	22800000	12800000	33600000	46000000	0
PI(18:0_18:2)-H	319000000	76300000	90300000	124000000	49000000	119000000	185000000	33800000	54600000	63000000	187000000	458000000	0
PI(18:2_18:2)-H	9.63883e+06	7.31426e+06	7.94821e+06	9.18931e+06	4.92427e+06	5.41373e+06	10600000	7.99258e+06	5.22227e+06	2.75337e+06	4.92564e+06	18600000	0
PI(18:0_20:3)-H	393000000	338000000	311000000	321000000	205000000	137000000	515000000	21700000	179000000	694000000	195000000	196000000	0
PI(18:1_20:3)-H	49300000	90200000	78900000	93900000	19900000	17500000	88500000	6.23809e+06	34600000	81200000	16800000	20400000	0
PI(18:1_22:4)-H	64600000	25700000	24500000	27500000	17400000	33200000	69000000	2.31424e+06	7.16178e+06	21000000	11200000	13400000	0
PI(18:0_22:6)-H	109000000	36500000	22100000	27000000	52500000	112000000	123000000	3.60202e+06	7.32199e+06	41700000	18200000	13000000	0
PIP(20:5_20:4)-H	3.82871e+06	1.83482e+06	3.47532e+06	1.03169e+06	2.44754e+06	1.72191e+06	3.62637e+06	368406	2.05507e+06	731845	1.89594e+06	1.24107e+06	0
PIP(20:4_22:6)-H	3.69244e+06	2.3741e+06	2.84489e+06	3.08599e+06	2.21777e+06	1.86614e+06	3.57214e+06	742203	2.75692e+06	2.06148e+06	2.87167e+06	2.46777e+06	0
PS(26:0)-H	5.11503e+06	4.17699e+06	966522	944586	1.00777e+06	4.35708e+06	3.59112e+06	8.91999e+06	365606	2.29374e+06	1.81254e+06	0	0
PS(29:0)-H	25800000	11100000	3.12246e+06	2.54615e+06	3.50917e+06	23900000	8.52178e+06	28500000	2.54816e+06	2.72651e+06	9.77654e+06	327711	0
PS(16:0_18:2)-H	1.60383e+06	2.16195e+06	1.19563e+06	2.41766e+06	824340	1.00983e+06	2.01692e+06	1.5671e+06	4.03993e+06	3.60733e+06	2.53092e+06	23300000	0
PS(16:1_18:2)-H	4.4441e+06	1.36412e+06	3.87408e+06	3.30389e+06	2.70947e+06	1.94579e+06	7.00375e+06	1.81255e+06	5.69071e+06	1.72175e+06	2.907e+06	28900000	0
PS(16:0_20:4)-H	9.28809e+06	11800000	11200000	18900000	8.45248e+06	8.86514e+06	9.89865e+06	17900000	36700000	23500000	26300000	39700000	622387
PS(36:5e)-H	31900000	61700000	17500000	60400000	25100000	11800000	12200000	51000000	101000000	13000000	80200000	190000000	0
PS(20:1_18:2)-H	202000000	122000000	190000000	129000000	149000000	222000000	165000000	41700000	91400000	105000000	91300000	171000000	0
PS(18:1_20:3)-H	19800000	12100000	27200000	40000000	10200000	12100000	15200000	17800000	30900000	24100000	28200000	42800000	270664
PS(18:0_20:4)-H	101000000	69100000	93400000	124000000	56400000	83600000	136000000	55600000	128000000	90900000	143000000	240000000	947109
PS(38:4e)-H	88200000	75500000	74900000	160000000	39900000	28100000	33900000	32000000	34000000	38400000	29300000	67300000	0
PS(18:1_20:4)-H	14800000	17500000	31500000	53500000	11500000	14400000	19300000	14700000	35400000	27800000	23000000	52300000	1.19589e+06
PS(38:5e)-H	31000000	38400000	14500000	45200000	8.28874e+06	11700000	5.10286e+06	27200000	36900000	9.26821e+06	31700000	52500000	0
PS(38:6e)-H	24300000	26200000	23800000	32900000	13600000	6.03225e+06	11600000	14400000	47300000	7.53127e+06	44300000	49400000	0
PS(38:7e)-H	222000000	141000000	84100000	122000000	209000000	203000000	134000000	48100000	90300000	54400000	126000000	161000000	2.4166e+06
PS(38:8e)-H	6.8744e+06	4.66236e+06	1.46603e+06	4.21217e+06	14200000	5.38517e+06	11700000	1.64764e+06	3.12158e+06	2.84345e+06	2.19168e+06	6.40146e+06	0
PS(18:0_22:5)-H	68300000	86700000	82300000	108000000	50000000	41600000	119000000	6.06997e+06	43500000	121000000	23300000	20800000	2.04339e+06
PS(20:2_20:4)-H	105000000	94200000	86500000	89700000	89200000	134000000	118000000	32700000	51000000	63500000	97700000	54500000	4.56867e+06
PS(40:6e)-H	21500000	39800000	16500000	35700000	11000000	3.78701e+06	9.04363e+06	3.98532e+06	13000000	16500000	6.30918e+06	4.85967e+06	0
PS(40:7)-H	36500000	39700000	36300000	50600000	29000000	48200000	40200000	6.34054e+06	25000000	38100000	29800000	24400000	3.4391e+06
PS(20:3_20:4)-H	25300000	8.70902e+06	9.65018e+06	10700000	9.06561e+06	12800000	20800000	1.55457e+06	16200000	11500000	41900000	13500000	0
PS(18:2_22:6)-H	22100000	14200000	10700000	9.30051e+06	22400000	26400000	24800000	2.08608e+06	6.28099e+06	20100000	12200000	10100000	613062
PS(40:8e)-H	136000000	119000000	180000000	124000000	154000000	121000000	130000000	26100000	61300000	52400000	65900000	103000000	2.31333e+06
PS(40:9e)-H	32600000	30400000	13600000	21700000	63900000	50700000	27500000	8.21965e+06	7.6038e+06	19700000	10600000	12800000	913803
PS(42:10e)-H	20400000	13000000	22200000	9.22311e+06	23300000	19000000	20300000	2.06632e+06	3.21888e+06	9.41361e+06	4.07302e+06	5.33069e+06	513816
PS(42:3)-H	7.59604e+06	2.78548e+06	2.5411e+06	2.89172e+06	2.16665e+06	3.21109e+06	3.02274e+06	1.6314e+06	521455	5.93225e+06	1.24865e+06	1.26291e+06	0
PS(20:2_22:4)-H	72500000	35300000	84000000	46100000	35700000	110000000	89900000	3.02264e+06	7.37595e+06	36600000	12700000	15900000	192079
PS(42:7e)-H	70800000	75800000	76100000	61000000	40300000	66400000	55200000	4.51491e+06	5.56184e+06	30300000	18100000	8.89239e+06	0
PS(20:2_22:6)-H	47500000	29600000	31100000	23300000	48900000	111000000	64900000	4.93968e+06	9.73284e+06	30300000	16700000	21400000	513643
PS(42:8e)-H	34300000	34900000	25900000	42800000	30900000	29400000	43600000	7.24436e+06	6.55479e+06	13800000	10700000	18200000	0
PS(20:3_22:6)-H	8.85882e+06	7.29736e+06	15200000	13700000	8.809e+06	22500000	16500000	866410	4.54709e+06	19400000	5.07265e+06	7.00554e+06	1.19929e+06
PS(42:9e)-H	32000000	30700000	25500000	34800000	33700000	56800000	26800000	8.24321e+06	3.33024e+06	30300000	10400000	8.67848e+06	0
SM(d31:2)+CH3COO	3.59375e+06	2.58323e+06	2.1894e+06	165944	808174	2.99382e+06	1.9241e+06	6.82482e+06	74748.8	414565	2.65508e+06	0	0
SM(d17:1_15:0)+Na	172000000	150000000	191000000	214000000	187000000	238000000	132000000	29300000	56800000	103000000	41500000	155000000	261484
SM(d34:1)+HCOO	3440000000	4020000000	4360000000	5150000000	3530000000	4130000000	3360000000	801000000	1790000000	2500000000	1640000000	2820000000	4.82729e+06
SM(d34:4)+H	172000000	150000000	191000000	214000000	187000000	238000000	132000000	29300000	56800000	103000000	41500000	155000000	261484
SM(d35:4)+H	163000000	123000000	39100000	207000000	222000000	266000000	60800000	21000000	11400000	33900000	34200000	104000000	0
SM(d36:0)+HCOO	20100000	31000000	11500000	31300000	5.37586e+06	45700000	40500000	22800000	4.46733e+06	78500000	22800000	6.38503e+06	0
SM(d20:0_16:1)+H	3710000000	3810000000	2790000000	4920000000	1230000000	2890000000	3560000000	337000000	1420000000	3330000000	3860000000	1870000000	161870
SM(d18:0_18:2)+H	2300000000	3040000000	2780000000	6140000000	561000000	1380000000	915000000	801000000	927000000	3380000000	975000000	2440000000	7.8672e+06
SM(d18:2_18:2)+H	4280000000	5600000000	496000000	619000000	4490000000	1250000000	713000000	713000000	3320000000	1800000000	1840000000	6160000000	20000000
SM(d36:5)+H	593000000	517000000	610000000	1320000000	255000000	458000000	170000000	83100000	191000000	297000000	74800000	1100000000	2.78734e+06
SM(d37:1)+H	108000000	143000000	96600000	319000000	15000000	124000000	67400000	26400000	33200000	77600000	46700000	43500000	0
SM(d37:4)+H	55500000	96300000	72300000	145000000	76300000	154000000	83100000	6.69467e+06	18200000	61800000	20000000	34400000	0
SM(d20:0_18:2)+H	1200000000	1040000000	986000000	3770000000	156000000	758000000	385000000	313000000	413000000	666000000	410000000	1340000000	703566
SM(d38:3)+H	5.84468e+06	40200000	19500000	21900000	6.57313e+06	0	0	2.18297e+06	0	8.85288e+06	4.96889e+06	16000000	1.082
SM(d18:1_20:4)+H	165000000	234000000	359000000	512000000	102000000	83400000	67400000	58300000	80700000	358000000	71200000	206000000	0
SM(d40:3)+H	292000000	429000000	267000000	321000000	143000000	65000000	298000000	20200000	25100000	166000000	177000000	452000000	1.37394e+06
SM(d18:2_22:2)+H	261000000	300000000	269000000	678000000	74400000	145000000	220000000	7.09126e+06	46100000	69800000	87200000	158000000	2.61156e+06
SM(d40:5)+H	43000000	42300000	23200000	262000000	0	12600000	3.44169e+06	29500000	34100000	67500000	18900000	58000000	91274.7
SM(d18:0_23:1)+H	45400000	164000000	23500000	25200000	4.77086e+06	55500000	18400000	198000000	225000000	39700000	175000000	181000000	24600000
SM(d42:1)+H	1430000000	1570000000	1590000000	1130000000	1300000000	2600000000	1050000000	3340000000	3460000000	536000000	5340000000	6850000000	59500000
SM(d42:2)+HCOO	3040000000	2300000000	2990000000	1550000000	2520000000	2040000000	3200000000	36700000	794000000	1010000000	1080000000	727000000	98453.7
SM(d18:1_24:2)+H	9810000000	9440000000	9850000000	9470000000	9350000000	9680000000	10400000000	340000000	3450000000	5390000000	1140000000	10600000000	2.26398e+06
SM(d18:1_24:4)+H	442000000	310000000	446000000	613000000	60000000	455000000	16500000	40500000	89700000	37400000	21700000	60800000	272848
SM(d42:5)+H	113000000	57300000	156000000	155000000	23100000	143000000	79800000	166000000	1.59367e+06	162000000	77600000	293000000	373549
SM(d44:5)+H	957000000	3320000000	3870000000	2200000000	3690000000	3740000000	5630000000	160000000	681000000	1250000000	753000000	1870000000	2.24771e+06
SM(d44:6)+H	1390000000	1460000000	1360000000	1420000000	1430000000	1250000000	1460000000	20800000	340000000	754000000	315000000	1380000000	2.9613e+06
SM(t33:2)+H	125000000	112000000	64600000	54100000	58700000	237000000	327000000	71700000	56800000	205000000	155000000	6.21147e+06	0
SM(t34:1)+H	138000000	117000000	779000000	428000000	898000000	356000000	98800000	23000000	95600000	192000000	60400000	149000000	0
SM(t39:0)+H	177000000	1020000000	44100000	83300000	2.56664e+06	42700000	55200000	4910000000	2660000000	335000000	6850000000	552000000	24600000
SM(t39:1)+H	13700000	307000000	56400000	321000000	15300000	8.60947e+06	4.43706e+06	1800000000	1390000000	62700000	1870000000	364000000	2.92692e+06
SPH(d15:0)+H	50200000	42100000	49200000	56000000	74100000	56500000	51800000	38000000	59900000	35500000	43400000	0	0
SPH(d16:1)+H	386000000	403000000	298000000	398000000	391000000	269000000	275000000	181000000	244000000	190000000	191000000	92200000	108000000
SPH(d17:1)+H	11700000	21900000	4.31685e+06	110000000	139000000	23800000	115000000	28500000	130000000	111000000	105000000	233000000	405000000
SPH(d18:1)+H	37100000	67300000	26200000	111000000	36600000	17500000	57400000	18000000	20200000	26100000	22900000	45300000	43500000
SPH(d19:1)+H	8.23186e+06	6.67487e+06	1.68899e+06	84400000	109000000	7.35961e+06	77800000	10700000	89100000	82200000	36200000	172000000	277000000
SPH(d20:0)+H-H2O	312000000	304000000	249000000	256000000	293000000	152000000	207000000	219000000	207000000	179000000	216000000	94900000	84500000
SPH(d21:1)+H-H2O	28100000	49200000	22300000	34700000	39200000	20200000	28700000	40400000	67000000	15200000	53400000	1.24808e+06	4.42386e+06
SPH(d24:0)+H	1.49318e+06	2.47192e+06	0	3.54755e+06	3.87043e+06	3.49291e+06	1.80178e+06	2.65271e+06	6.35468e+06	2.9359e+06	1.61866e+06	2.02862e+06	2.231e+06
SPH(m18:1)+H	128000000	141000000	149000000	148000000	152000000	97500000	144000000	133000000	156000000	114000000	159000000	68300000	53100000
SPH(m20:1)+H	311000000	304000000	249000000	256000000	293000000	154000000	208000000	219000000	207000000	179000000	216000000	94900000	87100000
SPH(t16:0)+H	1970000000	1480000000	2600000000	1730000000	2070000000	2810000000	4640000000	2640000000	6520000000	4780000000	7980000000	1460000000	957000000
SPH(t17:0)+H	252000000	235000000	308000000	5400000000	7390000000	865000000	2230000000	1000000000	2810000000	2230000000	3670000000	5320000000	4290000000
SPH(t18:0)+H	206000000	184000000	308000000	233000000	286000000	412000000	606000000	251000000	804000000	657000000	1070000000	421000000	282000000
SPH(t20:0)+H	55100000	90600000	127000000	58400000	89400000	74000000	233000000	150000000	247000000	203000000	283000000	294000000	158000000
TG(4:0_10:2_10:4)+Na	45700000	43900000	53400000	36900000	33600000	34500000	56200000	54300000	54500000	39300000	13700000	19400000	16600000
TG(6:0_6:0_13:0)+Na	16500000	28000000	6.89319e+06	9.60843e+06	2.16641e+06	5.18752e+06	0	20800000	3.07298e+06	914911	53800000	8.95852e+06	3.3375e+06
TG(25:1)+H	12300000	16100000	5.86837e+06	7.25996e+06	4.44912e+06	10500000	1.82447e+06	35200000	10500000	2.6345e+06	18900000	7.77214e+06	8.82387e+06
TG(4:0_6:0_16:0)+Na	17100000	68100000	14600000	12000000	8.29589e+06	3.21832e+06	704200	26200000	7.44362e+06	4.37952e+06	39100000	3.65115e+06	2.29556e+06
TG(6:0_6:0_14:1)+H	19000000	50400000	5.69913e+06	3.09482e+06	1.50219e+06	5.24264e+06	1.34225e+06	24100000	6.16964e+06	852832	25000000	927205	2.91097e+06
TG(6:0_10:3_10:4)+NH4	836000000	618000000	793000000	818000000	1500000000	534000000	618000000	727000000	886000000	913000000	930000000	319000000	356000000
TG(6:0_10:4_10:4)+H	55300000	47200000	46000000	70300000	64700000	59200000	72000000	66400000	61500000	61500000	23700000	26400000	23600000
TG(27:1)+NH4	8.7471e+06	2.89932e+06	0	4.57022e+06	0	3.04254e+06	1.26792e+06	31100000	5.2407e+06	1.81499e+06	38300000	5.17865e+06	573389
TG(6:0_10:0_11:2)+H	22600000	34600000	15600000	11700000	5.95971e+06	5.38183e+06	2.16193e+06	58800000	50900000	6.83413e+06	123000000	43800000	14900000
TG(6:0_11:1_11:2)+H	17100000	68100000	14600000	12000000	8.29589e+06	3.21832e+06	704200	26200000	7.44362e+06	4.37952e+06	39100000	3.65115e+06	2.29556e+06
TG(11:0_10:4_10:4)+Na	10200000	10700000	14600000	9.98878e+06	8.44339e+06	9.65538e+06	11000000	11000000	12700000	9.67292e+06	10900000	6.75712e+06	10900000
TG(16:0e_6:0_10:1)+K	0	6.76501e+06	0	0	0	0	0	44800000	15500000	0	28800000	91600000	2.89034e+06
TG(4:0_14:0_16:0)+NH4	3.75189e+06	92700000	687333	865206	787004	456255	8.02543e+06	77200000	2410000000	9.60066e+06	45300000	717000000	2624641
TG(20:2e_6:0_8:0)+K	17800000	69500000	34700000	30000000	18700000	11500000	31200000	145000000	43100000	16300000	88100000	168000000	17900000
TG(16:0_6:0_12:3)+H	368000000	62400000	109000000	11000000	25900000	2.68498e+06	1.03579e+06	14400000	17300000	5.02972e+06	54100000	35100000	56300000
TG(18:3e_8:0_8:0)+K	1.04232e+06	15500000	2.98736e+06	1.23482e+06	926767	2.14659e+06	881460	63800000	29400000	0	49200000	278000000	1.97697e+06
TG(16:2e_8:0_10:1)+H	216000000	600000000	87700000	103000000	23900000	46100000	15100000	708000000	508000000	7.68027e+06	751000000	329000000	111000000
TG(14:1e_10:1_10:2)+H	8.69502e+06	218000000	36500000	30700000	8.47486e+06	17400000	12200000	657000000	846000000	26300000	697000000	1810000000	37000000
TG(18:0e_8:0_9:0)+K	70200000	57300000	91500000	106000000	78500000	151000000	109000000	1.79444e+06	16600000	86200000	18100000	38000000	2.10288e+06
TG(35:1e)+Na	9.48696e+06	15000000	7.76587e+06	3.78905e+06	5.0506e+06	10900000	6.1121e+06	38400000	2.21106e+06	2.79657e+06	14200000	19600000	2.68909e+06
TG(16:1e_9:0_10:0)+K	274000000	228000000	56100000	21600000	30000000	107000000	84300000	116000000	62800000	48700000	115000000	125000000	20900000
TG(11:0_6:0_18:2)+NH4	2.92835e+06	41500000	2.57936e+06	4.44067e+06	3.50258e+06	2.65945e+06	0	42000000	5.18266e+06	1.23433e+06	81000000	734748	0
TG(12:1e_6:0_17:1)+K	24400000	43500000	0	0	1.781e+06	7.75281e+06	7.74058e+06	21100000	8.20567e+06	7.23325e+06	18400000	36500000	2.08351e+06
TG(4:0_16:0_16:0)+NH4	12900000	197000000	1.47076e+06	4.19693e+06	1.20336e+06	1.98366e+06	16500000	361000000	3550000000	27800000	97000000	936000000	7.1511e+06
TG(8:0_10:0_18:2)+NH4	3.11871e+06	49300000	0	0	69264.7	0	4.59188e+06	119000000	908000000	2.77996e+06	53400000	759000000	828508
TG(12:1e_6:0_18:1)+H	13000000	36500000	0	0	0	10600000	5.69248e+06	157000000	54000000	3.28295e+06	132000000	385000000	4.10616e+06
TG(12:0e_6:0_18:2)+H	6.9842e+06	7.39321e+06	6.2028e+06	10200000	3.92828e+06	6.75877e+06	7.58745e+06	15700000	2.77168e+06	796074	6.38729e+06	29900000	539588
TG(12:1e_6:0_18:2)+H	62900000	192000000	81300000	58000000	29500000	45700000	100000000	804000000	290000000	23300000	593000000	2990000000	13900000
TG(18:3e_8:0_10:1)+H	59200000	192000000	63800000	48700000	43500000	42700000	34000000	739000000	225000000	14600000	370000000	7350000000	12100000
TG(16:0_6:0_16:0)+NH4	8.3051e+06	126000000	1.4301e+06	4.1892e+06	1.94872e+06	3.4891e+06	18100000	34000000	2500000000	71100000	26000000	507000000	6.6987e+06
TG(4:0_16:1_18:1)+NH4	1.46563e+06	180000000	0	6.52783e+06	0	531057	17200000	1200000000	7110000000	24200000	612000000	3720000000	14300000
TG(12:1e_6:0_20:4)+H	52100000	37700000	39900000	49800000	38000000	50500000	52000000	55900000	32500000	13800000	54900000	278000000	27300000
TG(18:0_6:0_15:0)+H	36100000	31300000	18900000	21100000	7.5929e+06	35400000	25100000	22500000	17300000	20900000	24400000	17200000	18600000
TG(18:1_10:1_11:3)+Na	9.11425e+06	8.36611e+06	2.16044e+06	0	0	2.57653e+06	8.32432e+06	9.4837e+06	0	1.12006e+06	11000000	437226	0
TG(12:0_14:0_14:0)+NH4	51800000	328000000	10200000	27700000	7.29748e+06	45300000	17400000	332000000	508000000	65700000	105000000	141000000	22100000
TG(16:1_6:0_18:1)+NH4	3.11147e+06	141000000	1.642e+06	2.09696e+06	756326	2.35628e+06	9.06592e+06	64700000	4700000000	26700000	84300000	2950000000	16300000
TG(40:2)+K	0	28200000	0	1.43941e+06	0	0	1.48418e+06	59400000	102000000	4.53679e+06	12800000	48800000	2.47028e+06
TG(16:1_6:0_18:2)+NH4	0	64400000	0	256419	0	0	1.30959e+06	59500000	2360000000	7.72079e+06	31300000	1950000000	1.5654e+06
TG(4:0_18:1_18:3)+NH4	2.159e+06	66700000	2.15402e+06	1.77075e+06	0	1.31462e+06	7.36993e+06	424000000	4500000000	12900000	188000000	2360000000	2.19564e+06
TG(4:0_18:2_18:3)+Na	0	8.90035e+06	0	0	0	0	0	97000000	862000000	0	23000000	583000000	624673
TG(16:0_9:0_16:1)+NH4	3.1679e+06	27900000	2.89828e+06	2.5728e+06	2.69951e+06	0	1.63909e+06	42600000	78400000	6.85915e+06	18300000	44900000	4.23705e+06
TG(18:1_12:0_12:0)+NH4	193000000	1590000000	48700000	94700000	16900000	134000000	104000000	1420000000	5300000000	267000000	672000000	1630000000	252000000
TG(6:0_18:2_18:2)+NH4	0	142000000	0	0	0	1.74353e+06	3.17675e+06	76500000	1810000000	6.85871e+06	41800000	2430000000	1.90954e+06
TG(4:0_16:0_22:6)+NH4	0	103000000	0	0	0	0	8.21449e+06	86000000	574000000	1.16026e+06	33100000	709000000	1.266
TG(16:0_9:0_18:1)+NH4	43200000	189000000	13000000	16100000	6.97079e+06	28300000	15500000	130000000	195000000	29200000	68000000	59100000	46300000
TG(16:1_9:0_18:1)+NH4	13300000	294000000	10800000	9.15391e+06	5.31171e+06	12300000	7.25494e+06	109000000	768000000	22000000	145000000	797000000	31500000
TG(20:0_6:0_18:1)+NH4	827000000	2600000000	215000000	400000000	88900000	393000000	283000000	4080000000	4100000000	677000000	1770000000	1550000000	726000000
TG(8:0_18:1_18:2)+NH4	69200000	983000000	48300000	69400000	16200000	43100000	37800000	1310000000	3330000000	20000000	2210000000	2760000000	93000000
TG(8:0_18:2_18:2)+NH4	7.2944e+06	180000000	9.5944e+06	14000000	1.85496e+06	7.23178e+06	3.98558e+06	182000000	890000000	5.95843e+06	257000000	6780000000	20700000
TG(15:0_14:0_16:0)+NH4	39900000	41100000	13800000	44800000	18800000	53100000	33000000	126000000	14200000	52800000	7.1804e+06	8.58643e+06	33900000
TG(9:0_18:1_18:2)+NH4	1.53153e+06	262000000	10800000	6.61713e+06	2.53761e+06	3.43508e+06	441403	153000000	254000000	4.53626e+06	152000000	824000000	7.32578e+06
TG(16:0_12:0_18:1)+NH4	1890000000	3280000000	737000000	1310000000	389000000	906000000	600000000	5610000000	5200000000	1800000000	2330000000	1950000000	1510000000
TG(16:0_14:2_16:0)+NH4	2600000000	9320000000	884000000	1540000000	300000000	1050000000	659000000	13200000000	11100000000	2120000000	8540000000	9490000000	2120000000
TG(15:0_16:0_16:0)+NH4	302000000	260000000	103000000	271000000	85000000	186000000	136000000	437000000	46700000	124000000	196000000	136000000	32200000
TG(15:0_14:0_18:1)+NH4	198000000	375000000	149000000	234000000	151000000	197000000	124000000	1240000000	192000000	171000000	342000000	206000000	214000000
TG(15:0_14:0_18:2)+NH4	216000000	462000000	111000000	153000000	80800000	158000000	113000000	1040000000	303000000	194000000	452000000	235000000	186000000
TG(16:1_14:1_17:1)+NH4	39600000	639000000	78300000	49000000	26200000	98000000	5.36946e+06	829000000	161000000	146000000	679000000	89300000	57600000
TG(16:0e_16:0_16:0)+NH4	104000000	380000000	18000000	30500000	6.48779e+06	24400000	4.5057e+06	55400000	0	0	28200000	12800000	0
TG(16:1_14:0_18:1)+NH4	5590000000	13500000000	4860000000	5280000000	2020000000	3350000000	2500000000	20500000000	22800000000	6210000000	14600000000	15600000000	7660000000
TG(18:0_15:0_16:0)+Na	27300000	105000000	56600000	46900000	11000000	22700000	6.41157e+06	144000000	51700000	17300000	84500000	93500000	10100000
TG(15:0_16:0_18:1)+NH4	1070000000	3020000000	1460000000	2100000000	783000000	840000000	452000000	7960000000	1240000000	737000000	2500000000	1760000000	632000000
TG(16:0_16:0_17:1)+NH4	1090000000	2970000000	1460000000	2100000000	786000000	847000000	448000000	7870000000	1250000000	755000000	2500000000	1770000000	630000000
TG(15:0_16:0_18:2)+NH4	839000000	2940000000	1100000000	1870000000	609000000	872000000	378000000	6880000000	1320000000	743000000	2700000000	2230000000	829000000
TG(16:1_16:1_17:1)+NH4	341000000	1390000000	344000000	467000000	128000000	318000000	148000000	2660000000	796000000	355000000	1620000000	1270000000	323000000
TG(18:2_13:0_18:2)+NH4	159000000	936000000	97400000	156000000	26500000	24600000	75100000	1220000000	524000000	193000000	880000000	1160000000	77300000
TG(18:0_16:0_16:0)+NH4	14200000000	2540000000	1830000000	3160000000	187000000	3270000000	1030000000	1440000000	1120000000	1280000000	2380000000	1840000000	174000000
TG(18:0e_16:0_16:0)+Na	26800000	391000000	17000000	32100000	40100000	31100000	19700000	43100000	9.08078e+06	5.05263e+06	90100000	36400000	18900000
TG(18:1e_16:0_16:0)+NH4	43500000	58700000	7.60275e+06	9.44554e+06	1.30386e+06	8.46337e+06	1.09529e+06	7.54503e+06	0	1.32469e+06	6.71408e+06	1.26483e+06	0
TG(16:1e_16:0_18:1)+NH4	75400000	401000000	129000000	59700000	115000000	40700000	13900000	110000000	10000000	27500000	190000000	40400000	33000000
TG(16:0_16:0_18:3)+H	87100000	147000000	21100000	163000000	28900000	34600000	37100000	281000000	194000000	48100000	142000000	195000000	30600000
TG(16:2e_16:0_18:1)+NH4	62500000	700000000	159000000	105000000	167000000	64900000	14600000	173000000	20200000	17700000	235000000	124000000	46300000
TG(16:2e_16:0_18:2)+NH4	0	83800000	18900000	2.806	16700000	5.84792e+06	639232	7.32072e+06	0	0	52000000	19100000	15400000
TG(18:1_14:4_18:2)+H	23000000	129000000	46500000	41700000	40500000	7.47735e+06	4.57711e+06	84500000	1.30887e+06	10600000	69600000	9.44009e+06	8.23037e+06
TG(16:0_17:1_18:1)+NH4	31500000	59200000	72300000	19400000	30800000	55700000	3.30929e+06	137000000	7.92099e+06	31000000	48200000	10900000	5.18757e+06
TG(16:0_17:1_18:2)+NH4	124000000	267000000	135000000	103000000	82700000	108000000	55400000	65400000	132000000	130000000	92000000	118000000	118000000
TG(22:4_11:2_18:2)+NH4	82200000	143000000	128000000	94600000	68100000	92900000	50000000	79900000	137000000	137000000	107000000	152000000	219000000
TG(18:0_16:0_18:0)+NH4	9760000000	1150000000	1280000000	1150000000	40700000	2290000000	234000000	355000000	166000000	466000000	620000000	381000000	30800000
TG(18:0e_16:0_18:1)+NH4	409000000	914000000	122000000	174000000	110000000	138000000	83300000	131000000	6.3695e+06	32800000	148000000	17100000	24800000
TG(16:0_18:1_18:2)+Na	829000000	4150000000	1130000000	2580000000	463000000	640000000	198000000	4540000000	3880000000	619000000	4480000000	5880000000	360000000
TG(16:1_18:1_18:2)+NH4	66600000000	117000000000	67900000000	86200000000	35700000000	35900000000	20800000000	69300000000	119000000000	40500000000	51500000000	53600000000	19200000000
TG(16:0e_18:1_18:3)+Na	60200000	105000000	55100000	72500000	36600000	14000000	18200000	70200000	126000000	25500000	96400000	136000000	32500000
TG(16:1_18:2_18:2)+NH4	9700000000	41100000000	17100000000	11400000000	2490000000	4850000000	2230000000	134000000000	41600000000	6460000000	101000000000	76600000000	11200000000
TG(18:3e_16:0_18:2)+H	70900000	96300000	64600000	68800000	35700000	38100000	18200000	81200000	101000000	39400000	50300000	76200000	26300000
TG(16:0e_18:2_18:3)+NH4	32600000	521000000	140000000	64000000	124000000	78300000	28500000	75000000	37400000	6.13524e+06	222000000	123000000	35500000
TG(12:0_18:2_22:6)+NH4	142000000	479000000	9.06349e+06	5.61438e+06	655172	44000000	24900000	212000000	96300000	39500000	193000000	380000000	6.35288e+06
TG(18:0_17:0_18:1)+NH4	2040000000	3320000000	1220000000	1740000000	464000000	765000000	221000000	2730000000	294000000	585000000	1160000000	443000000	215000000
TG(18:3_17:1_18:3)+NH4	234000000	2290000000	482000000	1090000000	209000000	134000000	71300000	2470000000	1910000000	265000000	2040000000	3210000000	162000000
TG(16:0_16:0_22:0)+Na	10300000	238000000	140000000	74200000	28600000	24300000	6.18026e+06	143000000	184000000	29100000	399000000	310000000	22600000
TG(18:0_18:0_18:0)+NH4	1560000000	192000000	684000000	213000000	17000000	1010000000	28700000	92200000	22300000	50700000	64400000	49100000	6.44487e+06
TG(20:0e_16:0_18:1)+NH4	104000000	102000000	23900000	27900000	10100000	47800000	17600000	14800000	0	2.95603e+06	17600000	2.46382e+06	2.77455e+06
TG(18:1_18:2_18:3)+NH4	3540000000	1910000000	327000000	301000000	409000000	1350000000	787000000	2120000000	441000000	523000000	697000000	840000000	282000000
TG(18:3e_18:2_18:2)+H	48000000	105000000	55300000	72800000	36600000	16900000	16100000	95100000	107000000	25700000	89400000	107000000	25300000
TG(18:0_18:1_19:0)+NH4	578000000	642000000	200000000	365000000	111000000	196000000	41600000	370000000	38400000	86500000	157000000	62000000	40500000
TG(19:1_18:1_18:2)+NH4	951000000	3610000000	2350000000	1590000000	902000000	593000000	461000000	3480000000	1620000000	916000000	4980000000	4090000000	657000000
TG(19:1_18:2_18:2)+NH4	464000000	1680000000	731000000	822000000	378000000	337000000	64900000	1470000000	756000000	456000000	1700000000	2400000000	252000000
TG(20:3_17:1_18:2)+NH4	710000000	440000000	258000000	141000000	163000000	208000000	277000000	174000000	229000000	270000000	437000000	365000000	164000000
TG(18:2_17:1_20:4)+NH4	691000000	681000000	360000000	122000000	160000000	254000000	237000000	376000000	391000000	392000000	593000000	653000000	206000000
TG(18:0_16:0_22:0)+NH4	1050000000	28600000	48300000	25200000	1.19631e+06	200000000	8.80308e+06	20100000	3.63143e+06	2.86137e+06	6.84303e+06	5.18054e+06	2.34823e+06
TG(18:0_16:0_22:1)+NH4	4300000000	2260000000	915000000	1620000000	179000000	946000000	78600000	2880000000	245000000	421000000	496000000	546000000	80200000
TG(18:3_18:2_20:5)+Na	2.96786e+06	26200000	4.81412e+06	2.92467e+06	0	2.2214e+06	6.07041e+06	30100000	17400000	2.31507e+06	1.99158e+06	94400000	597755
TG(56:2)+K	1.70294e+06	13400000	768024	4.64853e+06	4.34104e+06	0	0	33100000	27900000	0	14700000	13800000	0
TG(20:0e_18:1_18:1)+NH4	113000000	79800000	24100000	11200000	18600000	36500000	14900000	5.23317e+06	11201	641347	22000000	1.05372e+06	4.06469e+06
TG(20:0e_18:1_18:3)+NH4	138000000	129000000	30300000	21200000	18400000	64400000	44400000	22200000	6.05341e+06	8.61668e+06	95900000	8.78373e+06	13500000
TG(18:0e_16:0_22:4)+NH4	178000000	259000000	74100000	40600000	43300000	103000000	33500000	17300000	1.30907e+06	14900000	63100000	9.33281e+06	14100000
TG(20:1_18:1_18:3)+H	14600000	312000000	32900000	23600000	8.03044e+06	93700000	72100000	2100000000	1600000000	230000000	2690000000	572000000	30700000
TG(16:0e_18:1_22:5)+NH4	563000000	1060000000	111000000	82400000	195000000	318000000	474000000	84100000	35100000	48400000	299000000	147000000	110000000
TG(16:0_18:2_22:5)+NH4	22800000000	17100000000	8700000000	7500000000	2640000000	7750000000	12100000000	18200000000	17000000000	4000000000	22000000000	31300000000	3310000000
TG(16:0_18:1_22:6)+NH4	6610000000	5330000000	2870000000	882000000	1750000000	5580000000	2950000000	2980000000	1940000000	2480000000	2770000000	1910000000	1490000000
TG(16:0_18:2_22:6)+NH4	11000000000	7870000000	2160000000	826000000	953000000	4570000000	2950000000	4870000000	2910000000	1790000000	4360000000	3250000000	809000000
TG(18:1_18:2_21:1)+NH4	472000000	477000000	350000000	295000000	225000000	178000000	131000000	328000000	187000000	305000000	691000000	730000000	139000000
TG(19:1_18:1_20:3)+NH4	224000000	268000000	182000000	92300000	76500000	155000000	137000000	179000000	94400000	179000000	323000000	336000000	69900000
TG(18:0_16:0_24:1)+NH4	4920000000	665000000	429000000	598000000	78100000	766000000	48900000	815000000	40900000	147000000	96100000	62400000	43100000
TG(18:2_18:2_22:6)+NH4	5000000000	5750000000	479000000	334000000	195000000	1230000000	1060000000	3030000000	1290000000	548000000	2290000000	4100000000	160000000
TG(18:0e_18:1_22:1)+NH4	150000000	44600000	8.48416e+06	9.74171e+06	28100000	74100000	39200000	4.31814e+06	124916	3.77744e+06	12300000	0	7.74069e+06
TG(18:1_18:2_22:1)+NH4	872000000	2460000000	4790000000	1320000000	2680000000	443000000	736000000	2080000000	3870000000	4450000000	3570000000	14500000000	475000000
TG(18:1_18:3_22:1)+NH4	16700000000	3610000000	3330000000	2100000000	1970000000	2300000000	3060000000	1880000000	2740000000	5220000000	3410000000	9170000000	2430000000
TG(18:1_18:2_22:3)+Na	22900000	230000000	26500000	21000000	32600000	53200000	25900000	445000000	416000000	140000000	691000000	148000000	6.67474e+06
TG(18:1_18:1_22:4)+NH4	19100000000	6910000000	5770000000	2770000000	2860000000	4350000000	1570000000	3840000000	3400000000	2990000000	7300000000	7860000000	3950000000
TG(18:0_18:1_22:5)+NH4	19100000000	6910000000	5770000000	2770000000	2860000000	4350000000	3130000000	3840000000	3400000000	2580000000	7300000000	7860000000	3950000000
TG(18:0e_18:1_22:5)+NH4	237000000	424000000	76300000	51300000	81000000	47500000	137000000	19200000	5.64352e+06	8.69425e+06	111000000	19600000	46500000
TG(18:1_18:1_22:5)+NH4	3940000000	1380000000	671000000	316000000	553000000	1790000000	1160000000	694000000	241000000	530000000	580000000	563000000	526000000
TG(18:1_18:1_22:6)+NH4	10500000000	2410000000	1560000000	475000000	851000000	4050000000	1090000000	1420000000	519000000	1720000000	1360000000	1090000000	918000000
TG(18:1_18:2_22:6)+NH4	12200000000	4620000000	1470000000	542000000	566000000	2850000000	4090000000	2820000000	1050000000	1640000000	2400000000	2370000000	880000000
TG(18:2_18:2_23:1)+NH4	169000000	76200000	57600000	68500000	39100000	71500000	35800000	50800000	26000000	91700000	53700000	122000000	35400000
TG(26:1_16:0_18:0)+NH4	1390000000	118000000	98000000	93000000	14400000	229000000	8.98777e+06	117000000	4.35464e+06	27900000	12900000	7.12699e+06	9.79877e+06
TG(20:3_18:2_22:6)+NH4	2080000000	680000000	105000000	56500000	38200000	234000000	196000000	299000000	115000000	175000000	339000000	492000000	12700000
TG(20:5_20:4_20:4)+NH4	101000000	40900000	3.91843e+06	0	3.62873e+06	35500000	26600000	39000000	9.08129e+06	4.26606e+06	4.08198e+06	159000000	1.18625e+06
TG(18:1_18:1_24:0)+NH4	5780000000	1020000000	1370000000	832000000	337000000	969000000	103000000	906000000	79300000	219000000	265000000	61900000	341000000
TG(18:1_18:2_24:0)+NH4	1180000000	1660000000	640000000	1070000000	240000000	618000000	16700000	1770000000	69800000	525000000	304000000	406000000	70900000
TG(18:1_18:2_24:1)+NH4	538000000	1760000000	758000000	473000000	331000000	395000000	358000000	937000000	712000000	2550000000	1650000000	4480000000	29400000
TG(20:2e_18:1_22:1)+NH4	38900000	74400000	19400000	19200000	11200000	119000000	21700000	3.93713e+06	257109	893917	25400000	566453	8.28836e+06
TG(18:1_18:3_24:1)+NH4	1500000000	988000000	294000000	771000000	410000000	564000000	792000000	298000000	403000000	2010000000	666000000	2780000000	658000000
TG(20:1_18:1_22:4)+NH4	6270000000	823000000	458000000	667000000	517000000	686000000	1350000000	455000000	424000000	367000000	869000000	2220000000	1110000000
TG(16:0_22:0_22:6)+NH4	238000000	37100000	31400000	18500000	10600000	44400000	10700000	46400000	1.04527e+06	52000000	7.42283e+06	6.07731e+06	13300000
TG(20:0e_20:3_20:3)+NH4	151000000	60100000	37900000	13800000	22900000	63400000	37300000	2.16603e+06	520657	7.07548e+06	14300000	3.46951e+06	11200000
TG(20:1_18:2_22:5)+NH4	3950000000	712000000	391000000	389000000	267000000	686000000	1240000000	390000000	191000000	769000000	517000000	539000000	599000000
TG(20:1_18:2_22:6)+NH4	8420000000	270000000	203000000	76500000	310000000	1490000000	219000000	87400000	43000000	93700000	137000000	159000000	69500000
TG(25:0_18:1_18:1)+NH4	232000000	50600000	47800000	48200000	24900000	62100000	9.75575e+06	33300000	2.02926e+06	16900000	19700000	6.11815e+06	17300000
TG(22:4_18:2_22:5)+NH4	3050000000	153000000	126000000	18800000	42900000	405000000	737000000	13100000	0	130000000	50900000	46400000	97300000
TG(18:2_22:6_22:6)+NH4	492000000	99100000	33500000	4.96676e+06	6.04796e+06	83500000	74500000	32500000	0	17200000	19300000	78200000	2.89562e+06
TG(26:0_18:1_18:2)+NH4	131000000	158000000	104000000	137000000	57400000	188000000	3.15758e+06	125000000	6.43307e+06	7.59204e+06	25000000	10500000	21400000
TG(22:1_18:2_22:1)+NH4	2380000000	292000000	2090000000	221000000	267000000	170000000	128000000	86900000	68400000	653000000	181000000	756000000	366000000
TG(26:0_18:2_18:2)+NH4	185000000	150000000	156000000	67700000	26200000	19200000	1.03484e+06	59300000	2.68227e+06	394000000	28300000	19300000	34300000
TG(18:3_22:1_22:1)+NH4	441000000	348000000	162000000	36300000	113000000	303000000	21800000	90400000	40700000	835000000	177000000	385000000	289000000
TG(18:1_22:1_22:4)+NH4	514000000	265000000	212000000	174000000	175000000	260000000	106000000	28000000	38900000	1170000000	155000000	377000000	456000000
TG(18:1_22:1_22:5)+NH4	848000000	115000000	200000000	146000000	133000000	30700000	361000000	75300000	60200000	704000000	136000000	439000000	438000000
TG(22:1_18:2_22:5)+NH4	626000000	91500000	65200000	68000000	57500000	138000000	383000000	46600000	8.5419e+06	376000000	60100000	69200000	246000000
TG(20:1_22:1_22:1)+NH4	139000000	14800000	1200000000	36900000	113000000	18400000	4.27651e+06	709175	1.63649e+06	33200000	10200000	22600000	66500000
TG(24:1_18:2_22:1)+NH4	670000000	17300000	297000000	22000000	48600000	38300000	19300000	283511	2.70537e+06	53600000	11300000	37300000	56900000
TG(20:3_22:1_22:1)+NH4	248000000	26200000	97200000	21500000	27000000	16100000	22600000	7.88943e+06	2.79028e+06	189000000	11400000	25100000	167000000
TG(18:1_22:5_24:1)+NH4	669000000	52600000	50400000	39200000	58300000	79700000	106000000	28700000	4.26943e+06	348000000	29800000	50700000	233000000
TG(20:3_22:1_22:4)+NH4	634000000	40900000	22500000	24500000	33300000	64000000	99000000	8.78012e+06	0	169000000	23300000	28600000	232000000
TG(22:1_22:1_22:1)+NH4	323000000	26000000	3450000000	121000000	255000000	25500000	14300000	0	0	15700000	6.18941e+06	720006	30900000
AcCa(20:3)+H	85400000	23700000	49300000	50700000	12100000	54700000	31200000	421092	2.5335e+06	28700000	7.97287e+06	42800000	37400000
Cer(d16:1_16:0)+H-H2O	76300000	49800000	32700000	30400000	36200000	120000000	49000000	10000000	29800000	10600000	23600000	147000000	26700000
Cer(d16:1_24:1)+HCOO	50200000	16800000	16500000	10900000	15000000	45600000	21900000	10100000	15200000	2.61841e+06	18000000	116000000	8.53143e+06
Cer(d17:1_16:0)+H-H2O	29500000	25300000	8.207e+06	15800000	11100000	38800000	30100000	10200000	11000000	10400000	13500000	74900000	28400000
Cer(d18:0_16:0)+H	30700000	6.77592e+06	0	7.76975e+06	6.90573e+06	50800000	85400000	25400000	38100000	55100000	30500000	145000000	44400000
Cer(d18:1_16:0)+H-H2O	1360000000	1240000000	1040000000	801000000	542000000	1310000000	1350000000	206000000	537000000	243000000	540000000	2900000000	742000000
Cer(d18:1_18:0)+H-H2O	319000000	209000000	141000000	178000000	37400000	253000000	192000000	41500000	52500000	57000000	86700000	127000000	57400000
Cer(d18:1_20:0)+HCOO	41800000	22500000	14700000	34500000	5.29436e+06	28300000	15000000	13100000	7.60697e+06	3.96228e+06	12900000	25800000	5.63547e+06
Cer(d18:1_22:0)+HCOO	193000000	136000000	84700000	87700000	28800000	183000000	73300000	145000000	42100000	18000000	60700000	100000000	25800000
Cer(d18:1_23:0)+H	62100000	59500000	29400000	25800000	15800000	116000000	30000000	56000000	17800000	11300000	19900000	21600000	20000000
Cer(d18:1_24:0)+HCOO	402000000	266000000	229000000	88700000	115000000	557000000	201000000	178000000	59900000	31300000	96700000	82400000	76800000
Cer(d18:1_24:1)+HCOO	759000000	440000000	409000000	191000000	347000000	409000000	704000000	103000000	227000000	78600000	220000000	902000000	242000000
Cer(d18:1_26:2)+HCOO	13100000	8.60824e+06	3.67639e+06	2.63123e+06	5.03394e+06	11100000	7.94431e+06	1.54041e+06	2.13356e+06	1.29521e+06	2.86464e+06	9.89036e+06	5.67425e+06
Cer(d18:2_16:0)+H-H2O	211000000	211000000	124000000	239000000	78000000	251000000	90600000	58900000	137000000	48700000	68300000	1820000000	100000000
Cer(d18:2_18:0)+H-H2O	76700000	77600000	42200000	139000000	12700000	92700000	31500000	26000000	34900000	38800000	38200000	216000000	36800000
Cer(d18:2_20:0)+HCOO	22300000	16000000	8.09481e+06	57900000	3.29988e+06	24300000	4.4878e+06	12600000	8.74442e+06	2.79401e+06	9.82124e+06	74100000	2.19585e+06
Cer(d18:2_22:0)+H	50500000	50800000	20600000	68300000	5.95229e+06	82200000	10500000	150000000	42000000	6.96061e+06	34000000	234000000	7.12562e+06
Cer(d18:2_22:1)+HCOO	11400000	6.83379e+06	5.68786e+06	4.59332e+06	5.94654e+06	22000000	7.41373e+06	2.23711e+06	4.37773e+06	641904	4.80015e+06	70200000	2.04691e+06
Cer(d18:2_23:0)+HCOO	17500000	20900000	7.62067e+06	18800000	2.80199e+06	36700000	2.81368e+06	69500000	24200000	2.13998e+06	20200000	64900000	2.47437e+06
Cer(d18:2_24:0)+HCOO	132000000	94100000	65300000	71700000	46600000	297000000	32000000	306000000	103000000	19400000	79200000	233000000	26000000
Cer(d18:2_24:1)+HCOO	302000000	210000000	158000000	142000000	154000000	315000000	180000000	173000000	235000000	44900000	167000000	1640000000	78200000
Cer(d18:2_24:2)+HCOO	23300000	17800000	13000000	15400000	16500000	66600000	10400000	10600000	10700000	2.92967e+06	13200000	70100000	4.21474e+06
Cer(d40:1)+H-H2O	540000000	409000000	234000000	255000000	109000000	684000000	239000000	449000000	104000000	51700000	170000000	333000000	82100000
Cer(d40:2)+H-H2O	171000000	162000000	68000000	242000000	21900000	251000000	32300000	452000000	125000000	23700000	122000000	732000000	24200000
Cer(d42:1)+H-H2O	1410000000	983000000	288000000	142000000	101000000	1960000000	797000000	559000000	156000000	119000000	281000000	183000000	281000000
Cer(d42:2)+H-H2O	2090000000	1220000000	731000000	412000000	506000000	1090000000	1680000000	334000000	676000000	208000000	604000000	2940000000	707000000
Cer(d42:3)+H-H2O	800000000	591000000	377000000	386000000	422000000	754000000	487000000	466000000	644000000	116000000	431000000	4830000000	212000000
Cer(t18:0_16:0)+H-2H2O	1360000000	1240000000	1040000000	801000000	542000000	1310000000	1350000000	206000000	537000000	243000000	540000000	2900000000	742000000
Cer(t18:1_24:0+O)-H	3.54527e+06	5.02474e+06	3.09951e+06	2.94959e+06	4.58781e+06	4.21104e+06	3.05025e+06	4.91918e+06	6.78553e+06	2.98926e+06	4.85333e+06	4.79868e+06	1.94329e+06
Cer(t18:1_26:0+O)-H	4.27229e+06	6.00649e+06	2.43e+06	3.29609e+06	5.71139e+06	5.71332e+06	3.16163e+06	4.31456e+06	10100000	4.34006e+06	6.01989e+06	3.71097e+06	2.13027e+06
Cer(t20:0_26:0)+HCOO	2.31459e+06	2.96921e+06	1.7874e+06	2.22448e+06	1.3943e+06	3.02861e+06	1.46613e+06	2.19152e+06	2.17543e+06	1.57957e+06	1.22155e+06	906177	978711
Cer(t38:0)+H-2H2O	123000000	63700000	39400000	111000000	13900000	66400000	40200000	36000000	21400000	9.91891e+06	39500000	77900000	13600000
Cer(t40:0)+H-2H2O	540000000	409000000	234000000	255000000	109000000	684000000	239000000	449000000	104000000	51700000	170000000	333000000	82100000
Cer(t40:1)+H-2H2O	172000000	164000000	68000000	239000000	21900000	250000000	32400000	453000000	127000000	23600000	122000000	736000000	24400000
Cer(t42:1)+H-2H2O	2090000000	1220000000	731000000	412000000	506000000	1090000000	1680000000	334000000	676000000	208000000	604000000	2940000000	707000000
ChE()+H-H2O	27500000000	3630000000	36900000000	21800000000	21700000000	32500000000	79100000000	265000000	43000000	14100000000	113000000	96300000	42100000000
CL(74:1)-2H	199000000	153000000	225000000	217000000	148000000	198000000	194000000	65600000	124000000	114000000	111000000	295000000	1.09449e+06
DG(12:0_18:2)+Na	3.03391e+06	16600000	2.61423e+06	2.88317e+06	1.61346e+06	0	0	17100000	16000000	384102	14700000	137000000	364891
DG(16:0_16:0)+Na	216000000	600000000	87700000	103000000	23900000	46100000	15100000	708000000	290000000	7.68027e+06	751000000	329000000	111000000
DG(16:0_18:1)+Na	714000000	1450000000	764000000	412000000	470000000	532000000	596000000	3430000000	1290000000	260000000	1540000000	9740000000	484000000
DG(16:0_18:2)+Na	317000000	1490000000	596000000	411000000	314000000	187000000	483000000	3970000000	1950000000	208000000	2380000000	6230000000	205000000
DG(16:0_18:3)+H	222000000	610000000	87700000	103000000	23900000	46500000	15000000	767000000	508000000	7.68027e+06	837000000	329000000	111000000
DG(16:1_11:2)+H	214000000	927000000	406000000	566000000	11200000	80600000	72700000	4180000000	3850000000	335000000	10500000000	280000000	53600000
DG(16:1_18:1)+Na	30000000	182000000	35900000	16200000	12000000	20200000	11300000	1470000000	479000000	13400000	1280000000	4780000000	62700000
DG(16:1_18:2)+Na	34300000	201000000	45100000	36500000	23100000	24500000	25300000	862000000	426000000	23000000	773000000	5640000000	28500000
DG(16:1_18:3)+H	8.69502e+06	218000000	36500000	30700000	8.47486e+06	17400000	12200000	657000000	846000000	26300000	697000000	1810000000	37000000
DG(18:0_18:0)+Na	2190000000	1390000000	1390000000	1450000000	717000000	2200000000	1590000000	545000000	130000000	1240000000	302000000	72500000	884000000
DG(18:0_18:1)+Na	329000000	343000000	306000000	404000000	220000000	306000000	283000000	698000000	138000000	99900000	234000000	387000000	157000000
DG(18:0_18:2)+Na	547000000	556000000	453000000	620000000	376000000	464000000	528000000	587000000	167000000	93900000	215000000	1310000000	150000000
DG(18:0_20:3)+Na	323000000	357000000	310000000	964000000	423000000	218000000	538000000	31800000	33200000	574000000	41900000	36600000	542000000
DG(18:0_20:4)+Na	2050000000	891000000	1040000000	1550000000	1190000000	3250000000	2040000000	221000000	189000000	662000000	220000000	495000000	1160000000
DG(18:1_14:0)+Na	17200000	112000000	28100000	14400000	14100000	11200000	21400000	1140000000	458000000	9.94445e+06	654000000	2460000000	57600000
DG(18:1_18:1)+Na	543000000	967000000	501000000	200000000	138000000	323000000	283000000	3120000000	1030000000	162000000	1750000000	6000000000	240000000
DG(18:1_18:2)+NH4	320000000	1010000000	421000000	268000000	177000000	250000000	214000000	4270000000	1540000000	83600000	3320000000	16100000000	69300000
DG(18:1_18:3)+H	422000000	445000000	217000000	145000000	60800000	26200000	25600000	1230000000	1690000000	26600000	1540000000	1770000000	435000000
DG(18:1_20:4)+NH4	118000000	71200000	93700000	116000000	81900000	138000000	129000000	120000000	73000000	33500000	108000000	709000000	61700000
DG(18:1_22:4)+Na	2.22773e+06	6.4032e+06	0	5.64182e+06	2.47267e+06	0	16700000	36000000	7.68908e+06	5.90801e+06	29400000	150000000	24200000
DG(18:2_18:2)+Na	63300000	465000000	88700000	141000000	58800000	45000000	62200000	1900000000	658000000	58300000	823000000	9600000000	41700000
DG(18:3_18:3)+Na	0	435296	0	928246	0	2.33872e+06	3.22157e+06	16000000	29800000	3.10906e+06	16800000	239000000	229761
DG(20:0e)+Na	6.86738e+06	397000000	2.6262e+06	11000000	1.39498e+06	3.08162e+06	30000000	1800000000	6920000000	54900000	665000000	2360000000	28600000
DG(20:1_18:1)+Na	36200000	49900000	52700000	42500000	19000000	17000000	26700000	174000000	81900000	12800000	203000000	336000000	15200000
DG(20:1_18:2)+Na	82700000	116000000	83600000	104000000	29500000	22700000	75300000	240000000	147000000	20400000	264000000	1310000000	25700000
DG(20:1e)+Na	1.72028e+06	191000000	0	4.52009e+06	0	0	6.26235e+06	837000000	3720000000	16300000	280000000	2300000000	5.85069e+06
DG(23:2)+H	35400000	138000000	386577	167297	0	3.03758e+06	56500000	4.06205e+06	6.70376e+06	619527	161000000	14900000	152628
DG(25:0)+Na	214000000	927000000	406000000	566000000	29100000	80600000	72800000	4120000000	3850000000	335000000	10500000000	280000000	44100000
DG(26:4e)+H	22800000	192000000	9.67858e+06	7.17404e+06	18400000	49400000	285000000	64900000	80300000	16400000	490000000	153000000	5.97974e+06
DG(28:2e)+Na	42500000	424000000	17600000	41400000	4.07307e+06	16600000	15500000	313000000	475000000	56100000	418000000	719000000	27400000
DG(30:1e)+Na	1060000000	3840000000	884000000	887000000	244000000	420000000	232000000	5570000000	5140000000	579000000	5510000000	8970000000	854000000
DG(30:2e)+Na	220000000	1940000000	181000000	176000000	39500000	120000000	75200000	1040000000	1580000000	228000000	1260000000	1450000000	189000000
DG(31:0e)+Na	330000000	1280000000	824000000	649000000	333000000	336000000	163000000	2620000000	835000000	305000000	1520000000	966000000	347000000
DG(31:1e)+Na	138000000	695000000	323000000	396000000	151000000	143000000	99900000	1280000000	262000000	143000000	662000000	494000000	157000000
DG(31:2e)+H	152000000	284000000	147000000	213000000	91200000	120000000	62400000	654000000	107000000	90500000	211000000	145000000	61200000
DG(32:0e)+Na	14900000000	24200000000	17500000000	18400000000	9100000000	9390000000	5600000000	26200000000	24000000000	11700000000	21200000000	17900000000	12000000000
DG(32:1e)+Na	10200000000	21100000000	13300000000	14600000000	7100000000	6620000000	4280000000	46400000000	19100000000	7230000000	22900000000	21900000000	9650000000
DG(32:2e)+Na	1770000000	8690000000	1880000000	1590000000	601000000	929000000	503000000	11300000000	9240000000	1190000000	11300000000	20100000000	1330000000
DG(32:3e)+H	1810000000	3880000000	2460000000	2270000000	1160000000	1380000000	1070000000	6130000000	6060000000	1990000000	4340000000	4210000000	2750000000
DG(33:0e)+Na	723000000	2380000000	1600000000	1430000000	489000000	477000000	199000000	2810000000	828000000	486000000	2160000000	1070000000	347000000
DG(33:1e)+Na	326000000	2060000000	1220000000	1090000000	578000000	451000000	205000000	2810000000	1120000000	409000000	2220000000	1570000000	475000000
DG(33:2e)+Na	96300000	857000000	358000000	387000000	130000000	134000000	64600000	1320000000	435000000	146000000	865000000	990000000	157000000
DG(33:3e)+H	330000000	1280000000	824000000	654000000	333000000	336000000	163000000	2630000000	835000000	311000000	1530000000	966000000	347000000
DG(34:0e)+Na	8110000000	15300000000	8050000000	9710000000	4760000000	4680000000	1690000000	13900000000	6310000000	4770000000	10600000000	6180000000	3820000000
DG(34:1e)+Na	16600000000	35600000000	26800000000	23100000000	13000000000	11200000000	6370000000	33400000000	28000000000	13000000000	37100000000	27000000000	15400000000
DG(34:2e)+Na	10600000000	23500000000	18100000000	16400000000	10400000000	7300000000	5410000000	19800000000	18000000000	8920000000	22700000000	20800000000	7990000000
DG(34:3e)+Na	4620000000	14300000000	3650000000	7020000000	1530000000	1710000000	845000000	14400000000	10400000000	1780000000	13300000000	23800000000	1290000000
DG(34:4e)+H	9110000000	20500000000	8500000000	8750000000	4360000000	5130000000	3050000000	5890000000	18400000000	5420000000	22600000000	25100000000	6150000000
DG(34:5e)+H	1770000000	8690000000	1890000000	1590000000	601000000	918000000	496000000	11300000000	9240000000	1190000000	11300000000	20100000000	1330000000
DG(35:1e)+Na	138000000	672000000	552000000	352000000	167000000	124000000	54600000	708000000	372000000	164000000	1240000000	495000000	146000000
DG(35:3e)+Na	0	55700000	25200000	44600000	6.60395e+06	0	2.314	47800000	25600000	15800000	36700000	81800000	3.46773e+06
DG(36:1e)+Na	2490000000	3590000000	4520000000	3260000000	1630000000	939000000	541000000	5220000000	4810000000	1760000000	8170000000	5150000000	1380000000
DG(36:2e)+Na	687000000	1660000000	1310000000	858000000	650000000	489000000	619000000	980000000	1470000000	1230000000	2300000000	2230000000	789000000
DG(36:3e)+H	8150000000	15300000000	8050000000	18900000000	4770000000	8750000000	1690000000	13900000000	6330000000	4790000000	10500000000	6180000000	7270000000
DG(36:4e)+H	16600000000	35600000000	26800000000	23100000000	13000000000	11200000000	6370000000	33400000000	28000000000	13000000000	37100000000	27000000000	15400000000
DG(36:5e)+Na	772000000	934000000	307000000	231000000	101000000	834000000	268000000	662000000	682000000	211000000	694000000	987000000	114000000
DG(38:1e)+Na	721000000	608000000	968000000	147000000	333000000	45900000	50900000	583000000	1200000000	355000000	1080000000	2560000000	127000000
DG(38:2e)+Na	300000000	216000000	192000000	69000000	143000000	57700000	69600000	189000000	401000000	234000000	294000000	1250000000	82500000
DG(38:3e)+H	1060000000	1760000000	890000000	935000000	365000000	304000000	63700000	2160000000	866000000	398000000	1210000000	1220000000	142000000
DG(38:4e)+H	2130000000	3600000000	4510000000	1540000000	1620000000	940000000	542000000	4050000000	4820000000	1570000000	7770000000	5160000000	1310000000
DG(38:5e)+H	687000000	1660000000	1310000000	858000000	650000000	489000000	619000000	980000000	1470000000	1230000000	2300000000	2230000000	789000000
DG(38:6e)+H	2140000000	1610000000	900000000	584000000	482000000	656000000	812000000	814000000	1270000000	1000000000	1740000000	1470000000	674000000
DG(40:0e)+Na	386000000	96900000	86800000	75100000	20800000	119000000	5.88071e+06	129000000	7.5536e+06	34800000	21300000	8.34308e+06	18600000
DG(40:2e)+Na	225000000	158000000	38400000	52400000	25400000	22700000	14800000	77600000	43300000	106000000	121000000	190000000	21700000
DG(40:3e)+H	882000000	432000000	301000000	302000000	76200000	215000000	22000000	713000000	69500000	174000000	158000000	177000000	54800000
DG(42:3e)+H	713000000	134000000	122000000	108000000	33500000	119000000	10600000	167000000	7.69091e+06	59400000	29800000	19700000	32400000
Hex1Cer(d18:1_16:0)+HCOO	303000000	33800000	83800000	20500000	107000000	109000000	170000000	6.95366e+06	13900000	19900000	21800000	107000000	61400000
Hex1Cer(d18:1_22:0)+HCOO	156000000	23600000	61800000	25900000	50600000	110000000	58800000	13600000	6.72163e+06	13900000	19500000	23100000	28000000
Hex1Cer(d18:1_24:0)+HCOO	214000000	37200000	68300000	25000000	130000000	246000000	117000000	11700000	9.00455e+06	23700000	18200000	14600000	54800000
Hex1Cer(d18:1_24:1)+HCOO	356000000	42200000	102000000	20300000	165000000	114000000	285000000	4.75381e+06	23700000	29700000	28600000	83700000	107000000
Hex2Cer(d18:1_16:0)+H	729000000	99700000	48800000	26800000	41100000	62100000	208000000	6.25192e+06	27600000	12100000	64300000	57500000	13500000
Hex2Cer(d18:1_22:0)+H	87000000	10700000	4.08976e+06	3.46896e+06	7.78118e+06	15200000	18400000	947130	9.36078e+06	978077	16900000	26800000	387414
Hex2Cer(d18:1_24:1)+H	873000000	52900000	8.8644e+06	3.30128e+06	25800000	37900000	237000000	1.12526e+06	14400000	6.99041e+06	44100000	92200000	6.97537e+06
Hex3Cer(d42:1)+HCOO	35800000	24300000	12500000	25100000	13300000	23900000	13200000	10500000	18500000	2.81388e+06	18100000	17600000	1.58158e+06
Hex3Cer(d42:2)+HCOO	124000000	17800000	17100000	13300000	25700000	23100000	83900000	3.45517e+06	30700000	3.54153e+06	22800000	113000000	5.82503e+06
LPC(14:0)+H	1250000000	1030000000	1260000000	960000000	992000000	12400000	8.28798e+06	15300000	2.34592e+06	11700000	154000000	3.93897e+06	1.54484e+06
LPC(16:0)+H	3510000000	2280000000	7240000000	5230000000	3160000000	1500000000	3440000000	1770000000	486000000	3270000000	6350000000	560000000	132000000
LPC(16:1e)+H	180000000	103000000	86200000	110000000	121000000	45900000	137000000	15500000	10700000	23700000	39800000	55500000	0
LPC(17:0)+H	55000000	389000000	91600000	60300000	65100000	46300000	61300000	22600000	6.41806e+06	36900000	70500000	7.30087e+06	0
LPC(18:0)+H	3550000000	2200000000	3660000000	3280000000	2600000000	2320000000	4340000000	1250000000	448000000	1470000000	2670000000	391000000	43200000
LPC(18:1)+H	665000000	565000000	1730000000	1250000000	652000000	479000000	600000000	180000000	127000000	865000000	1000000000	223000000	54300000
LPC(18:1e)+H	298000000	72900000	232000000	72000000	133000000	62200000	275000000	14100000	15800000	35500000	54000000	35300000	1.51431e+06
LPC(18:2)+H	353000000	468000000	663000000	942000000	388000000	207000000	263000000	142000000	38700000	277000000	291000000	36100000	28900000
LPC(20:4)+H	123000000	45400000	40200000	73500000	97500000	328000000	164000000	24000000	20100000	78600000	13100000	19500000	94700000
LPE(16:0)-H	31800000	14400000	17800000	15400000	25600000	27500000	27500000	4.85229e+06	12600000	11600000	61500000	9.0346e+06	201284
LPE(16:1e)-H	113000000	38000000	25100000	24800000	96600000	32900000	59300000	6.07258e+06	13300000	4.75507e+06	27800000	32400000	0
LPE(18:0)-H	176000000	61500000	63000000	50800000	113000000	164000000	207000000	8.78678e+06	25600000	25400000	115000000	30800000	426070
LPE(18:1)+H	37900000	16700000	37200000	39300000	29200000	43000000	32900000	3.96299e+06	11800000	14000000	44600000	10600000	0
LPE(18:2)-H	15100000	16200000	7.92577e+06	15200000	5.86901e+06	5.08781e+06	8.42957e+06	20300000	46200000	6.82185e+06	49800000	15400000	2.24037e+06
MLCL(46:2)-2H	265000000	176000000	537000000	319000000	223000000	114000000	257000000	134000000	37100000	236000000	430000000	41500000	8.50201e+06
MLCL(50:2)-2H	243000000	150000000	296000000	194000000	174000000	166000000	270000000	89100000	32600000	93000000	204000000	28400000	2.59911e+06
MLCL(50:4)-2H	52200000	45200000	144000000	85800000	53400000	39200000	48000000	11000000	8.65141e+06	64200000	82100000	16100000	3.4022e+06
MLCL(50:6)-2H	26000000	38200000	108000000	111000000	28000000	14300000	22300000	15600000	5.23032e+06	43400000	37900000	6.79402e+06	3.43961e+06
PC(14:1e_20:4)+H	260000000	183000000	182000000	91200000	336000000	286000000	166000000	20900000	25400000	33600000	60600000	56400000	0
PC(15:0_16:0)+HCOO	89300000	47500000	34200000	32200000	285000000	58800000	100000000	3.93319e+06	12400000	38200000	21800000	30700000	0
PC(15:0_18:2)+H	2920000000	1640000000	2800000000	3490000000	1770000000	2880000000	3160000000	567000000	1640000000	1460000000	1300000000	5020000000	9.34994e+06
PC(16:0_16:0)+HCOO	6090000000	3900000000	5020000000	4800000000	4300000000	4510000000	4730000000	784000000	1680000000	2970000000	1530000000	3270000000	2.22235e+06
PC(16:0_16:1)+Na	1310000000	1050000000	1830000000	1880000000	1730000000	1160000000	2190000000	343000000	988000000	748000000	819000000	4910000000	19500000
PC(16:0_18:1)+HCOO	5660000000	5310000000	8590000000	6140000000	7750000000	7370000000	4130000000	1330000000	3020000000	4290000000	2830000000	3750000000	78800000
PC(16:0_18:2)+HCOO	7460000000	6240000000	7380000000	6760000000	6390000000	5740000000	5200000000	2340000000	2830000000	4080000000	3260000000	4760000000	20400000
PC(16:0_20:3)+Na	890000000	2880000000	4240000000	427000000	789000000	3330000000	3940000000	282000000	855000000	3060000000	761000000	271000000	3.9421e+06
PC(16:0_20:4)+Na	5440000000	4300000000	4050000000	3640000000	4310000000	3900000000	4870000000	591000000	818000000	1910000000	1460000000	1210000000	74600000
PC(16:0_20:5)+H	1490000000	3170000000	1370000000	1580000000	1690000000	1330000000	1260000000	3350000000	3540000000	3970000000	3210000000	1110000000	10700000
PC(16:0_22:6)+Na	589000000	529000000	442000000	241000000	623000000	741000000	686000000	95600000	52500000	329000000	224000000	166000000	10400000
PC(16:0e_20:4)+Na	1090000000	634000000	810000000	436000000	934000000	765000000	704000000	94400000	84100000	163000000	146000000	141000000	2.44484e+06
PC(16:1_18:1)+HCOO	7460000000	6240000000	7380000000	6760000000	6390000000	5740000000	5200000000	2340000000	2830000000	4080000000	3260000000	4760000000	20400000
PC(16:1e_18:2)+HCOO	131000000	276000000	49900000	80200000	110000000	64300000	42200000	81100000	17800000	6.74669e+06	34300000	86600000	0
PC(18:0_18:1)+HCOO	2550000000	1210000000	2420000000	1280000000	2930000000	3490000000	1240000000	64600000	834000000	673000000	719000000	653000000	5.75867e+06
PC(18:0_18:2)+Na	1280000000	1190000000	1630000000	6490000000	1290000000	1060000000	1560000000	2020000000	3290000000	4380000000	2730000000	4350000000	3.66045e+06
PC(18:0_20:4)+HCOO	3820000000	2100000000	2550000000	1670000000	2440000000	5980000000	2370000000	300000000	272000000	610000000	634000000	299000000	32900000
PC(18:0_22:6)+Na	412000000	298000000	329000000	233000000	450000000	709000000	308000000	15000000	5.29627e+06	145000000	48500000	32400000	1.77197e+06
PC(18:1_18:2)+HCOO	1260000000	1350000000	2730000000	2630000000	1580000000	1830000000	1700000000	448000000	895000000	863000000	767000000	2920000000	10700000
PC(18:1_20:4)+HCOO	848000000	679000000	737000000	586000000	729000000	1550000000	815000000	75500000	150000000	225000000	233000000	229000000	26100000
PC(18:1e_16:0)+HCOO	606000000	398000000	892000000	361000000	729000000	427000000	481000000	64900000	142000000	200000000	24700000	22800000	128476
PC(18:1e_20:4)-CH3	3060000000	2330000000	2560000000	2400000000	2120000000	2230000000	2380000000	395000000	970000000	2720000000	875000000	1600000000	591950
PC(18:2_13:0)+H	666000000	622000000	706000000	1050000000	468000000	448000000	616000000	311000000	905000000	547000000	657000000	1960000000	4.74906e+06
PC(18:2_18:2)+H	1060000000	1880000000	3440000000	42100000	2470000000	1310000000	1460000000	2570000000	4470000000	314000000	633000000	4810000000	21300000
PC(18:2_20:4)+Na	485000000	221000000	263000000	301000000	517000000	986000000	503000000	22500000	62700000	38400000	68600000	200000000	1.13392e+06
PC(19:2)+H	191000000	345000000	38700000	103000000	80000000	298000000	174000000	812000000	280000000	126000000	174000000	94200000	0
PC(20:2_18:2)+H	9070000000	15800000000	13400000000	15100000000	10500000000	8350000000	14400000000	691000000	539000000	10300000000	2720000000	325000000	241000000
PC(21:4)+H	685000000	375000000	175000000	245000000	340000000	2290000000	1020000000	257000000	89400000	331000000	34400000	45700000	13800000
PC(22:6_13:0)+H	890000000	512000000	452000000	354000000	747000000	1270000000	817000000	33200000	113000000	440000000	228000000	217000000	8.44081e+06
PC(32:0)+H	67800000000	53900000000	48600000000	53200000000	51800000000	52700000000	54700000000	4300000000	27200000000	37900000000	23800000000	42500000000	69800000
PC(32:1)+H	17600000000	12000000000	5760000000	20200000000	8310000000	2710000000	19600000000	3320000000	10500000000	5860000000	8520000000	42000000000	298000000
PC(33:0)+H	1760000000	1560000000	1720000000	1740000000	1970000000	3560000000	1420000000	128000000	308000000	1720000000	296000000	340000000	577095
PC(33:3)+H	827000000	767000000	1790000000	2740000000	621000000	898000000	948000000	291000000	957000000	875000000	726000000	2610000000	10200000
PC(34:2)+H	98000000000	82100000000	88000000000	87600000000	84900000000	74600000000	89000000000	41900000000	53500000000	58100000000	52700000000	114000000000	459000000
PC(34:3)+H	4260000000	2070000000	1300000000	4910000000	3430000000	9330000000	5260000000	401000000	515000000	137000000	1410000000	13900000000	50300000
PC(35:2)+H	2480000000	2270000000	2680000000	2660000000	4080000000	4890000000	2420000000	455000000	538000000	1230000000	661000000	1100000000	9.24543e+06
PC(36:2)+H	122000000000	77900000000	95900000000	83100000000	97800000000	103000000000	95000000000	7210000000	36500000000	31500000000	8460000000	39200000000	79000000
PC(36:3)+H	27600000000	25900000000	50300000000	49500000000	33000000000	37700000000	37600000000	9650000000	18400000000	17300000000	17600000000	73000000000	420000000
PC(36:4)+H	87000000000	49300000000	50200000000	38700000000	56100000000	82700000000	59900000000	6220000000	8170000000	20100000000	16800000000	13400000000	901000000
PC(36:5)+H	2340000000	1330000000	775000000	851000000	2130000000	1790000000	3290000000	212000000	334000000	357000000	379000000	553000000	21200000
PC(38:3)+H	29000000000	27500000000	20300000000	16900000000	17800000000	21500000000	27300000000	297000000	3270000000	9720000000	2890000000	1410000000	46300000
PC(38:5)+H	14900000000	11900000000	12700000000	10600000000	13800000000	24400000000	14300000000	1160000000	2700000000	3710000000	3680000000	4900000000	393000000
PC(38:5e)+H	14700000000	5760000000	13200000000	4840000000	10700000000	10600000000	11300000000	878000000	1440000000	2320000000	1450000000	894000000	47000000
PC(38:6)+H	12900000000	8260000000	8650000000	4870000000	20500000000	15600000000	9550000000	1260000000	781000000	3820000000	2590000000	1940000000	205000000
PC(38:6e)+H	3810000000	2780000000	3280000000	1490000000	3780000000	4120000000	3570000000	244000000	240000000	668000000	429000000	1160000000	25800000
PC(40:5)+H	2350000000	3050000000	2810000000	2270000000	2730000000	4630000000	2970000000	24300000	428000000	1590000000	418000000	558000000	46500000
PE(16:0_16:0)+H	93300000	61000000	56900000	56200000	33500000	55300000	58200000	16900000	58100000	63300000	35700000	374000000	0
PE(16:0_16:1)+H	105000000	73300000	117000000	131000000	91200000	57400000	119000000	84100000	249000000	64800000	168000000	1030000000	9.14079e+06
PE(16:0_18:1)+Na	2070000000	1820000000	938000000	1550000000	1590000000	1590000000	1870000000	435000000	1390000000	1340000000	2060000000	1270000000	90700000
PE(16:0_18:2)+H	666000000	622000000	706000000	1050000000	468000000	448000000	616000000	311000000	905000000	547000000	657000000	1960000000	4.74906e+06
PE(16:0_20:4)+H	1920000000	1650000000	924000000	1530000000	1450000000	1360000000	1640000000	387000000	1380000000	1270000000	1940000000	1260000000	94000000
PE(16:0_22:6)+H	890000000	512000000	452000000	354000000	747000000	1270000000	817000000	33200000	113000000	440000000	228000000	217000000	8.44081e+06
PE(16:1_18:1)+H	47500000	45600000	72500000	111000000	43500000	56900000	56500000	48600000	137000000	42000000	103000000	629000000	10200000
PE(16:1e_18:1)-H	881000000	732000000	829000000	1320000000	1140000000	476000000	412000000	220000000	594000000	372000000	396000000	1000000000	520270
PE(16:1e_22:4)-H	829000000	901000000	904000000	756000000	974000000	870000000	783000000	64800000	163000000	366000000	222000000	342000000	3.11009e+06
PE(17:0_18:2)+H	35500000	29500000	44000000	56600000	55500000	70300000	62500000	9.56342e+06	9.43003e+06	32600000	19000000	78400000	0
PE(18:0_18:1)+Na	6640000000	4200000000	4510000000	3890000000	3920000000	9680000000	5690000000	637000000	1300000000	2000000000	2470000000	1900000000	42700000
PE(18:0_18:2)+H	2920000000	1640000000	2800000000	3490000000	1770000000	2880000000	3160000000	567000000	1640000000	1460000000	1300000000	5020000000	9.34994e+06
PE(18:0_20:3)+H	2180000000	2110000000	2260000000	2750000000	1390000000	1390000000	2940000000	86400000	726000000	2300000000	322000000	437000000	17600000
PE(18:0_20:4)+H	6640000000	4310000000	4510000000	3770000000	3890000000	9670000000	5690000000	637000000	1290000000	1990000000	2500000000	1870000000	41100000
PE(18:0_22:5)-H	270000000	149000000	233000000	259000000	204000000	282000000	348000000	8.47357e+06	56900000	113000000	55900000	72200000	2.5482e+06
PE(18:0e)+H	194000000	71600000	71600000	56500000	130000000	177000000	236000000	10900000	27800000	27600000	125000000	34100000	0
PE(18:0p_18:2)+H	881000000	988000000	344000000	987000000	174000000	204000000	209000000	401000000	589000000	179000000	525000000	823000000	579711
PE(18:1_18:1)+Na	1560000000	1400000000	1600000000	2200000000	1260000000	2180000000	1500000000	138000000	568000000	963000000	697000000	894000000	90200000
PE(18:1_18:2)+H	830000000	770000000	1780000000	2740000000	619000000	897000000	949000000	290000000	958000000	875000000	725000000	2610000000	10200000
PE(18:1_20:3)+Na	469000000	391000000	592000000	646000000	478000000	1000000000	704000000	28700000	106000000	525000000	105000000	241000000	19600000
PE(18:1_20:4)+H	1560000000	1400000000	1600000000	2200000000	1260000000	2180000000	1500000000	138000000	568000000	963000000	697000000	894000000	90200000
PE(18:1_22:6)+H	462000000	318000000	576000000	737000000	529000000	1070000000	705000000	28700000	118000000	633000000	122000000	238000000	19600000
PE(18:1_24:0)+H	87700000	28400000	10300000	6.90428e+06	14800000	44400000	28200000	0	2.30046e+06	45000000	2.34263e+06	711951	128115
PE(18:1e)+H	37500000	16700000	36500000	39700000	29600000	43800000	32700000	4.03832e+06	11400000	13900000	44900000	10800000	0
PE(18:1e_16:0)-H	197000000	113000000	70800000	166000000	178000000	72900000	17800000	27000000	70100000	59500000	55700000	82400000	0
PE(18:1e_18:2)-H	395000000	487000000	227000000	567000000	141000000	99400000	98900000	196000000	328000000	91500000	249000000	457000000	0
PE(18:1e_22:4)-H	512000000	510000000	535000000	415000000	263000000	503000000	369000000	24200000	38500000	190000000	97500000	56800000	131792
PE(18:1e_22:5)-H	521000000	301000000	320000000	389000000	281000000	431000000	386000000	42400000	48300000	129000000	83300000	85600000	243152
PE(18:2_18:2)+H	112000000	96500000	220000000	372000000	124000000	250000000	210000000	32200000	87300000	43900000	75500000	775000000	466586
PE(18:2_20:4)+H	134000000	96000000	76900000	144000000	83000000	300000000	118000000	4.9382e+06	26800000	19300000	45800000	79900000	1.34406e+06
PE(18:2_22:6)+H	48000000	32300000	29500000	40400000	43900000	102000000	60000000	1.67852e+06	5.49588e+06	11100000	14600000	44300000	657142
PE(19:1)+Na	492000000	186000000	147000000	180000000	283000000	1180000000	649000000	194000000	152000000	279000000	119000000	53900000	9.94533e+06
PE(19:2)+H	52900000	56400000	14100000	77600000	14000000	34400000	36600000	210000000	190000000	43800000	83500000	51400000	0
PE(21:2)+Na	43800000	31800000	18800000	61800000	61200000	113000000	134000000	27600000	28000000	53000000	14300000	8.69398e+06	1.80673e+06
PE(21:3)+Na	68400000	37500000	30600000	49700000	95300000	408000000	199000000	45000000	25500000	125000000	0	11100000	2.95313e+06
PE(21:4)+H	523000000	196000000	154000000	192000000	309000000	1220000000	677000000	199000000	154000000	289000000	122000000	53400000	11600000
PE(40:6e)+H	399000000	480000000	751000000	323000000	397000000	437000000	515000000	21900000	94300000	204000000	116000000	153000000	883585
PG(18:1_18:2)-H	243000000	95800000	95400000	57300000	95400000	115000000	507000000	11900000	41600000	27500000	60400000	140000000	1.19952e+06
PG(18:2_18:2)-H	87300000	25900000	28900000	18400000	59000000	56500000	155000000	2.62619e+06	9.62051e+06	9.21538e+06	11200000	77700000	515606
PG(18:2_22:6)-H	45400000	14600000	3.20549e+06	1.73017e+06	65300000	50600000	84500000	622765	1.54531e+06	4.3107e+06	5.25322e+06	3.99909e+06	488703
PG(18:3e)+H	833000000	491000000	790000000	345000000	1170000000	41500000	626000000	709000000	849000000	881000000	154000000	317000000	285000000
PI(16:0_20:4)-H	293000000	132000000	174000000	61000000	246000000	139000000	235000000	26900000	137000000	48400000	143000000	116000000	0
PI(18:0_18:1)+Na	442000000	216000000	369000000	131000000	228000000	442000000	379000000	47600000	177000000	138000000	244000000	280000000	0
PI(18:0_20:4)-H	2850000000	1240000000	2140000000	752000000	1260000000	2640000000	2400000000	315000000	1030000000	838000000	1570000000	1760000000	2.13663e+06
PI(18:1_18:2)-H	118000000	58900000	103000000	94100000	34700000	49100000	113000000	115000000	67600000	25000000	179000000	232000000	0
PI(18:1_20:4)-H	416000000	226000000	383000000	248000000	224000000	264000000	358000000	46600000	162000000	100000000	184000000	315000000	388881
PS(18:0_18:2)+H	60500000	68300000	39700000	90400000	108000000	150000000	420000000	36800000	281000000	232000000	508000000	622000000	0
PS(18:2_20:4)-H	52200000	40900000	28100000	34500000	36700000	31500000	49300000	7.55937e+06	30300000	32600000	41300000	29300000	2.22661e+06
PS(27:0)-H	36100000	26400000	6.61151e+06	6.90198e+06	7.37666e+06	37500000	17600000	66800000	5.07515e+06	8.84126e+06	25800000	1.99502e+06	0
PS(40:7e)-H	254000000	174000000	198000000	155000000	170000000	240000000	154000000	41100000	33400000	74600000	106000000	86700000	361722
SM(d18:0_16:1)+H	42900000000	47100000000	47300000000	67900000000	18900000000	44300000000	27200000000	4030000000	26900000000	19000000000	25700000000	20800000000	42200000
SM(d32:1)+H	1560000000	1250000000	1430000000	1550000000	1320000000	1790000000	1140000000	295000000	515000000	864000000	406000000	1030000000	7.29575e+06
SM(d32:2)+H	239000000	236000000	289000000	91300000	285000000	51700000	7.05066e+06	23500000	24900000	8.80511e+06	48500000	38900000	31700000
SM(d33:1)+H	1240000000	1150000000	1210000000	1300000000	1460000000	1900000000	1200000000	239000000	396000000	816000000	402000000	885000000	1.00871e+06
SM(d34:0)+H	1990000000	2340000000	1450000000	2050000000	1700000000	2890000000	2930000000	768000000	678000000	4470000000	1110000000	1250000000	1.49177e+06
SM(d34:2)+H	3590000000	3880000000	5250000000	7490000000	2430000000	3660000000	1320000000	668000000	1930000000	3210000000	833000000	8750000000	26100000
SM(d35:1)+H	700000000	872000000	636000000	1330000000	622000000	1310000000	784000000	142000000	190000000	501000000	299000000	261000000	0
SM(d35:2)+H	77400000	84000000	94200000	201000000	52200000	101000000	22100000	11700000	19800000	54000000	12900000	70200000	0
SM(d36:1)+H	3710000000	3810000000	2790000000	4920000000	1230000000	2890000000	3560000000	1650000000	1420000000	3330000000	3860000000	1870000000	871072
SM(d36:2)+H	2300000000	3040000000	2780000000	6140000000	561000000	1380000000	915000000	801000000	927000000	3380000000	975000000	2440000000	7.8672e+06
SM(d38:1)+H	428000000	2810000000	2790000000	2340000000	934000000	3070000000	1900000000	1070000000	825000000	435000000	1760000000	1580000000	650790
SM(d38:2)+HCOO	110000000	90700000	97100000	431000000	21500000	57000000	31700000	11100000	35100000	52600000	36000000	95800000	0
SM(d40:2)+H	3560000000	2930000000	2170000000	3220000000	202000000	1020000000	112000000	423000000	234000000	1440000000	933000000	609000000	3.874
SM(d42:3)+Na	1540000000	1630000000	1540000000	1540000000	1580000000	1380000000	1570000000	22100000	360000000	835000000	335000000	1560000000	623066
SM(d42:4)+H	857000000	1050000000	875000000	1240000000	1120000000	1150000000	318000000	110000000	246000000	672000000	279000000	716000000	296299
SM(t34:2)+H	28000000	22800000	183000000	98400000	93900000	44100000	7.96833e+06	3.37544e+06	22600000	56200000	6.11251e+06	79200000	0
SPH(d18:0)+H	5600000000	4810000000	5160000000	4700000000	7610000000	5260000000	5540000000	3740000000	4640000000	4050000000	4040000000	6670000000	6840000000
TG(10:0_18:1_18:2)+NH4	970000000	8490000000	160000000	289000000	76400000	440000000	324000000	6060000000	4750000000	369000000	7110000000	13400000000	562000000
TG(10:0_18:2_18:2)+NH4	75600000	1570000000	68500000	137000000	22500000	167000000	12000000	538000000	4460000000	244000000	2090000000	6050000000	149000000
TG(12:0_14:0_18:2)+NH4	520000000	4520000000	171000000	337000000	56600000	372000000	252000000	3700000000	9140000000	499000000	3130000000	6320000000	544000000
TG(12:0_18:2_18:2)+NH4	1030000000	12200000000	1140000000	1510000000	439000000	1900000000	989000000	11900000000	14600000000	1850000000	13400000000	33400000000	724000000
TG(12:0_18:2_18:3)+NH4	432000000	1870000000	103000000	195000000	123000000	29100000	19800000	1920000000	3160000000	302000000	2090000000	11200000000	90800000
TG(12:1e_6:0_18:3)+H	712000000	1450000000	745000000	405000000	392000000	531000000	597000000	3440000000	1290000000	251000000	1540000000	4630000000	477000000
TG(15:0_18:2_18:2)+NH4	833000000	4590000000	1100000000	1850000000	339000000	603000000	276000000	6240000000	2240000000	533000000	4190000000	4630000000	535000000
TG(15:0_18:2_18:3)+NH4	195000000	1560000000	173000000	392000000	58800000	42200000	80700000	2040000000	1170000000	185000000	1500000000	2700000000	125000000
TG(16:0_14:0_18:1)+NH4	3810000000	3540000000	2290000000	3180000000	1590000000	2380000000	1870000000	6300000000	6440000000	3030000000	2480000000	3360000000	2970000000
TG(16:0_14:1_16:1)+NH4	2600000000	9320000000	884000000	1540000000	300000000	1050000000	659000000	13200000000	11100000000	2120000000	8540000000	9490000000	2120000000
TG(16:0_16:0_16:0)+NH4	5460000000	1490000000	946000000	2180000000	260000000	1820000000	1020000000	1320000000	1230000000	977000000	1630000000	2030000000	243000000
TG(16:0_16:0_18:1)+NH4	22600000000	20800000000	12100000000	24000000000	9320000000	11900000000	7640000000	31000000000	19900000000	13500000000	16500000000	17700000000	10500000000
TG(16:0_16:1_18:1)+NH4	8600000000	42900000000	21500000000	9880000000	14400000000	7880000000	10700000000	60400000000	44200000000	19500000000	39000000000	39200000000	23500000000
TG(16:0_16:1_18:3)+NH4	7390000000	31900000000	6810000000	8590000000	2000000000	3620000000	2340000000	43300000000	53600000000	6500000000	44000000000	55400000000	6200000000
TG(16:0_17:0_18:2)+NH4	2870000000	10300000000	5590000000	6000000000	2420000000	2450000000	1190000000	17300000000	5380000000	2190000000	9820000000	6630000000	2610000000
TG(16:0_18:1_18:1)+NH4	64200000000	90500000000	69000000000	80400000000	42800000000	43300000000	22600000000	103000000000	98200000000	49400000000	91700000000	81200000000	50000000000
TG(16:0_18:1_18:3)+NH4	66600000000	117000000000	67900000000	86200000000	35700000000	35900000000	20800000000	41600000000	119000000000	40500000000	119000000000	130000000000	40400000000
TG(16:0_18:1_22:1)+NH4	10400000000	12800000000	6700000000	7930000000	3100000000	2640000000	599000000	13900000000	7910000000	3420000000	9890000000	11400000000	1230000000
TG(16:0_18:2_18:3)+H	860000000	1260000000	649000000	1350000000	242000000	123000000	245000000	3730000000	3880000000	511000000	1770000000	1580000000	445000000
TG(16:0_6:0_16:1)+NH4	886055	121000000	0	0	0	494987	5.53627e+06	56700000	10500000000	50800000	43500000	4150000000	8.27584e+06
TG(16:0_6:0_18:1)+NH4	23700000	1300000000	16500000	18200000	9.73841e+06	30900000	91300000	306000000	21000000000	262000000	365000000	5840000000	66000000
TG(16:0_6:0_18:2)+NH4	20600000	1140000000	11000000	37800000	9.23296e+06	12300000	58900000	4850000000	18500000000	111000000	1770000000	9100000000	64300000
TG(16:0_8:0_18:2)+NH4	116000000	2030000000	43700000	55500000	17300000	81900000	94100000	351000000	13100000000	140000000	747000000	8840000000	177000000
TG(16:0_9:0_10:1)+NH4	1.6247e+06	14800000	1.9734e+06	1.08842e+06	324112	2.20184e+06	427651	9.99646e+06	0	903437	27400000	0	0
TG(16:0e_16:0_16:1)+NH4	39400000	313000000	21000000	24300000	28300000	34800000	21600000	92100000	15000000	5.94854e+06	65600000	49000000	20100000
TG(16:0e_16:0_18:1)+NH4	520000000	2180000000	167000000	277000000	208000000	169000000	123000000	489000000	27100000	40600000	387000000	98000000	58400000
TG(16:1_14:0_18:2)+NH4	4280000000	22000000000	3070000000	3380000000	802000000	1820000000	1050000000	25700000000	25000000000	3820000000	24400000000	31500000000	3970000000
TG(16:1_16:1_18:1)+NH4	14300000000	38800000000	17600000000	15600000000	7330000000	9480000000	6170000000	53600000000	50200000000	12700000000	49800000000	53100000000	21200000000
TG(16:1_16:1_18:3)+NH4	951000000	14600000000	1140000000	2290000000	326000000	1030000000	627000000	16400000000	20200000000	1680000000	19800000000	49400000000	918000000
TG(16:1_17:1_18:1)+NH4	1840000000	9260000000	4470000000	4550000000	1620000000	1990000000	761000000	15500000000	4950000000	1760000000	9220000000	7930000000	1900000000
TG(16:1_18:1_18:1)+NH4	80600000000	105000000000	87900000000	85800000000	55600000000	63900000000	34000000000	112000000000	137000000000	56200000000	145000000000	128000000000	63100000000
TG(16:1_18:2_18:3)+NH4	2340000000	23200000000	1460000000	3320000000	477000000	658000000	385000000	31200000000	20000000000	1820000000	29100000000	63600000000	1340000000
TG(16:1_18:3_18:3)+NH4	177000000	2440000000	84000000	388000000	29200000	59000000	41900000	3190000000	5270000000	73400000	3590000000	20100000000	103000000
TG(16:1_6:0_18:3)+NH4	0	150000000	985482	21200000	5.33653e+06	275851	5.92818e+06	1020000000	2550000000	7.56319e+06	294000000	4800000000	4.11574e+06
TG(17:0_18:1_18:1)+NH4	3910000000	12500000000	8180000000	7290000000	2680000000	2510000000	983000000	13700000000	4760000000	2540000000	11300000000	5800000000	2060000000
TG(18:0_16:0_18:1)+NH4	32000000000	37600000000	16000000000	29900000000	8940000000	13900000000	5270000000	35700000000	18400000000	16300000000	22100000000	15200000000	7930000000
TG(18:0_18:0_18:1)+NH4	13300000000	19000000000	5020000000	9630000000	1780000000	3870000000	620000000	11000000000	2630000000	3230000000	6170000000	3790000000	728000000
TG(18:0_18:1_18:1)+NH4	45900000000	65500000000	42700000000	48400000000	25400000000	21000000000	8010000000	59300000000	33600000000	21800000000	50300000000	34800000000	20100000000
TG(18:0e_18:1_18:1)+NH4	243000000	828000000	124000000	112000000	90000000	130000000	50300000	80800000	12500000	19700000	204000000	14500000	56300000
TG(18:1_12:0_14:0)+NH4	827000000	2600000000	215000000	400000000	88900000	393000000	283000000	4080000000	4100000000	677000000	1770000000	1550000000	726000000
TG(18:1_17:1_18:1)+NH4	3710000000	16200000000	9830000000	8660000000	4020000000	3230000000	1520000000	19300000000	7770000000	2800000000	17000000000	12100000000	1280000000
TG(18:1_17:1_18:2)+NH4	1750000000	10100000000	4480000000	5910000000	1790000000	1550000000	738000000	11900000000	4540000000	1610000000	9270000000	10100000000	1440000000
TG(18:1_17:1_18:3)+NH4	918000000	4540000000	1140000000	1720000000	430000000	456000000	403000000	5580000000	2380000000	556000000	4500000000	6850000000	342000000
TG(18:1_18:1_18:1)+NH4	18400000000	108000000000	83600000000	33900000000	59600000000	39400000000	26200000000	99400000000	71500000000	48500000000	110000000000	102000000000	46500000000
TG(18:1_18:1_18:2)+NH4	64000000000	105000000000	66900000000	82100000000	52500000000	39500000000	32000000000	76700000000	63900000000	48500000000	81900000000	106000000000	36400000000
TG(18:1_18:1_20:3)+NH4	12600000000	16200000000	14400000000	8540000000	7590000000	11000000000	15200000000	10000000000	13000000000	17100000000	21200000000	18700000000	8570000000
TG(18:1_18:1_20:4)+NH4	35600000000	31000000000	19000000000	8020000000	4090000000	13800000000	14800000000	21000000000	21900000000	6650000000	30400000000	33800000000	4170000000
TG(18:1_18:1_22:0)+NH4	6370000000	3930000000	3000000000	2610000000	880000000	1760000000	268000000	4310000000	639000000	1670000000	1490000000	1820000000	620000000
TG(18:1_18:1_22:1)+NH4	10300000000	2670000000	5250000000	1490000000	1420000000	498000000	692000000	4660000000	5260000000	1740000000	7390000000	15200000000	629000000
TG(18:1_18:2_18:2)+NH4	40100000000	107000000000	56500000000	71900000000	34000000000	23100000000	17000000000	99100000000	82900000000	39100000000	89500000000	103000000000	27900000000
TG(18:1_18:2_20:4)+NH4	22800000000	17100000000	8700000000	7500000000	2640000000	7750000000	12100000000	18200000000	17000000000	3650000000	22000000000	31300000000	3310000000
TG(18:1_18:2_22:4)+NH4	15500000000	9510000000	6420000000	2890000000	2250000000	3480000000	5940000000	5770000000	3550000000	4420000000	8990000000	8710000000	2390000000
TG(18:1_18:2_22:5)+NH4	12400000000	7790000000	2700000000	1690000000	930000000	2750000000	2230000000	3640000000	2290000000	2440000000	4200000000	6410000000	943000000
TG(18:1_18:2_23:1)+NH4	246000000	117000000	85700000	74600000	62100000	69800000	18600000	124000000	37800000	134000000	166000000	270000000	32000000
TG(18:1_22:1_22:1)+NH4	695000000	127000000	3190000000	85800000	301000000	94100000	61300000	26000000	56800000	323000000	87700000	428000000	159000000
TG(18:1e_16:0_16:1)+NH4	150000000	1360000000	96400000	139000000	68800000	147000000	87100000	317000000	47300000	25700000	338000000	211000000	102000000
TG(18:1e_16:0_18:1)+NH4	533000000	4230000000	385000000	349000000	304000000	280000000	247000000	492000000	66900000	104000000	969000000	183000000	177000000
TG(18:2_18:2_18:2)+NH4	21000000000	98300000000	22900000000	57400000000	11000000000	10300000000	5890000000	100000000000	87500000000	16100000000	96500000000	133000000000	9980000000
TG(18:2_18:2_20:4)+NH4	9880000000	12200000000	2110000000	2560000000	656000000	2450000000	2170000000	8910000000	713000000	1870000000	9000000000	22200000000	778000000
TG(18:3_18:2_18:2)+NH4	2930000000	46300000000	2330000000	17400000000	1190000000	2390000000	1690000000	50300000000	64600000000	3230000000	52000000000	130000000000	1590000000
TG(18:3_18:2_18:3)+NH4	220000000	4470000000	202000000	2140000000	205000000	153000000	132000000	5680000000	12200000000	329000000	6530000000	38300000000	116000000
TG(18:3_18:2_22:6)+NH4	280000000	850000000	61500000	51000000	30600000	189000000	138000000	537000000	482000000	70000000	595000000	2540000000	16500000
TG(18:3e_16:0_18:1)+NH4	167000000	1020000000	366000000	116000000	232000000	153000000	63000000	192000000	69000000	33600000	577000000	149000000	87600000
TG(19:0_18:1_18:1)+NH4	1260000000	2720000000	1600000000	1560000000	581000000	565000000	181000000	2240000000	527000000	524000000	2050000000	882000000	337000000
TG(19:1_18:1_18:1)+NH4	1590000000	3040000000	1970000000	2430000000	1290000000	361000000	456000000	4180000000	1180000000	1200000000	6040000000	3280000000	908000000
TG(20:1_18:1_18:1)+NH4	19200000000	30400000000	21400000000	19400000000	11600000000	8570000000	2160000000	20300000000	21500000000	14900000000	40800000000	37000000000	10400000000
TG(20:1_18:1_22:1)+NH4	8300000000	920000000	2100000000	626000000	474000000	612000000	290000000	603000000	647000000	2610000000	1110000000	2080000000	795000000
TG(20:3e_16:0_16:0)+NH4	250000000	3200000000	242000000	256000000	288000000	451000000	204000000	333000000	96300000	58500000	714000000	349000000	145000000
TG(4:0_16:0_16:1)+NH4	3.71293e+06	351000000	730988	3.65217e+06	0	924844	20500000	854000000	18600000000	59300000	413000000	5690000000	19900000
TG(4:0_16:0_18:1)+NH4	22500000	1750000000	6.05498e+06	35200000	3.93753e+06	7.87726e+06	117000000	4110000000	32200000000	252000000	1610000000	8220000000	90500000
TG(4:0_16:0_18:2)+NH4	11300000	1040000000	0	22900000	0	6.66895e+06	54900000	3050000000	26500000000	101000000	1190000000	8900000000	34300000
TG(4:0_18:0_18:2)+NH4	8.61506e+06	189000000	0	7.58811e+06	0	1.84962e+06	11600000	572000000	746000000	12900000	128000000	878000000	9.38252e+06
TG(4:0_18:1_18:2)+NH4	6.09401e+06	472000000	0	21900000	0	0	19900000	4740000000	8810000000	49500000	1620000000	10300000000	27600000
TG(6:0_18:1_18:2)+NH4	8.73607e+06	440000000	11400000	10900000	4.5873e+06	7.28925e+06	18200000	416000000	5320000000	31500000	174000000	4050000000	22800000
TG(8:0_10:0_10:0)+NH4	47200000	36700000	69500000	7.92785e+06	51100000	50700000	1.32411e+06	5.53773e+06	19400000	4.18112e+06	13200000	2.96146e+06	3.76905e+06
TG(8:0_8:0_10:0)+NH4	63400000	59000000	95800000	10400000	70200000	51800000	3.06062e+06	7.34164e+06	5.13791e+06	6.6082e+06	15600000	5.08917e+06	4.40271e+06
TG(8:0_8:0_8:0)+NH4	75600000	81400000	120000000	13500000	86500000	40700000	4.16756e+06	9.61223e+06	5.05842e+06	6.34075e+06	13000000	6.84414e+06	3.98148e+06
TG(9:0_10:1_18:2)+NH4	5.00763e+06	129000000	17500000	7.66652e+06	4.09583e+06	18000000	2.53765e+06	67900000	28300000	2.83636e+06	346000000	19800000	4.17
TG(9:0_18:1_18:1)+NH4	112000000	381000000	35400000	34000000	13400000	78900000	17800000	430000000	84800000	26600000	227000000	157000000	71100000

## Sheet: Supplementary2
Transcriptomics Analysis of LPS
Gene.Symbol	T1	T2	T3	T4	T5	T6	T10	T7	T8	T9	T11	T12	T13
#CLASS	DDLPS	DDLPS	DDLPS	DDLPS	DDLPS	DDLPS	DDLPS	WDLPS	WDLPS	WDLPS	WDLPS	WDLPS	WDLPS
ENSG00000230699.2|RP11-54O7.1	7	0	489	110	70	339	0	10	153	343	0	5	13
ENSG00000187961.14|KLHL17	190	212	242	138	299	654	225	198	347	132	399	225	340
ENSG00000187583.11|PLEKHN1	18	11	16	0	177	506	30	0	93	42	120	22	4
ENSG00000187642.9|PERM1	0	30	19	0	43	0	0	0	0	50	16	0	0
ENSG00000223764.2|LINC02593	24	24	455	180	617	38	12	116	78	41	56	15	21
ENSG00000187634.13|SAMD11	135	57	2587	817	1322	94	84	381	93	1467	239	4	49
ENSG00000188976.11|NOC2L	3823	2883	3525	3807	2680	6020	4252	3723	4685	5789	4897	4542	3593
ENSG00000272512.1|RP11-54O7.17	43	22	71	12	20	62	82	95	5	29	58	10	38
ENSG00000188290.11|HES4	116	176	216	54	202	70	405	274	187	336	238	251	315
ENSG00000187608.10|ISG15	10441	1707	10323	351	2725	5258	15044	1600	11173	6229	988	980	12088
ENSG00000217801.10|RP11-465B22.3	7	0	4	0	16	33	16	0	27	26	0	22	0
ENSG00000186891.14|TNFRSF18	37	44	97	0	108	232	204	101	235	77	23	39	128
ENSG00000186827.11|TNFRSF4	233	322	311	277	1324	489	442	402	350	436	80	726	1458
ENSG00000188157.15|AGRN	6093	3511	12451	2344	17139	9546	7064	6050	7146	3716	1813	6776	10885
ENSG00000162571.14|TTLL10	0	52	49	16	12	0	11	89	20	0	31	49	0
ENSG00000205231.1|TTLL10-AS1	0	96	8	30	0	0	0	90	0	0	26	16	15
ENSG00000131591.18|C1orf159	561	382	613	261	396	771	726	456	580	703	643	391	559
ENSG00000176022.7|B3GALT6	1537	1274	1891	3435	1366	1316	2044	1619	1991	2089	1359	1060	2025
ENSG00000260179.1|RP5-902P8.12	2	6	23	31	5	13	8	0	0	3	0	16	2
ENSG00000184163.3|C1QTNF12	4	32	107	3341	11	134	119	189	84	194	0	29	117
ENSG00000078808.19|SDF4	13324	8968	13553	13541	12214	15295	15474	14872	15283	23466	12770	9657	14669
ENSG00000223972.5|DDX11L1	0	7	43	0	7	6	0	12	0	2	0	0	4
ENSG00000238009.6|RP11-34P13.7	43	18	12	28	6	10	7	29	33	38	30	8	22
ENSG00000241860.7|RP11-34P13.13	86	64	31	37	44	198	19	30	21	20	19	45	36
ENSG00000228463.10|AP006222.1	146	38	123	152	102	118	44	284	57	86	143	43	55
ENSG00000237094.12|RP4-669L17.4	210	136	148	151	88	467	75	91	104	104	28	92	107
ENSG00000230021.10|RP11-206L10.17	55	26	143	39	25	154	14	12	28	48	11	68	24
ENSG00000228327.3|RP11-206L10.2	700	627	516	675	328	1176	376	269	377	416	340	342	285
ENSG00000237491.10|LINC01409	553	50	126	54	108	263	66	93	36	65	3	32	47
ENSG00000228794.10|LINC01128	1957	1607	3034	1243	955	2034	954	1629	1775	5327	1221	1452	1436
ENSG00000227232.5|WASH7P	560	387	594	280	299	850	783	566	446	304	391	474	550
ENSG00000278267.1|MIR6859-1	23	15	30	7	11	23	23	14	11	7	24	15	1
ENSG00000233750.3|CICP27	13	1	8	25	6	34	4	7	4	5	10	4	12
ENSG00000268903.1|RP11-34P13.15	165	72	54	23	56	281	171	54	276	89	135	50	56
ENSG00000269981.1|RP11-34P13.16	90	38	30	15	41	296	86	21	143	39	53	32	37
ENSG00000239906.1|RP11-34P13.14	5	6	2	2	3	21	5	2	0	1	1	5	0
ENSG00000279457.4|WASH9P	1048	672	866	452	672	820	723	1302	717	565	1436	574	679
ENSG00000273874.1|MIR6859-2	15	17	13	7	8	7	6	6	10	9	18	6	7
ENSG00000236679.2|RPL23AP24	11	3	6	5	4	2	4	5	3	16	3	12	9
ENSG00000233653.3|CICP7	11	3	7	14	3	8	0	11	2	4	0	2	4
ENSG00000250575.1|RP4-669L17.8	245	284	122	84	100	328	200	121	257	96	200	114	110
ENSG00000225972.1|MTND1P23	59	718	147	90	62	43	97	190	206	62	707	294	78
ENSG00000225630.1|MTND2P28	6638	43419	14089	16959	14908	13399	8550	21562	21135	7744	24028	41278	16638
ENSG00000237973.1|MTCO1P12	6407	52242	12270	17603	11863	9846	10957	12295	19736	6829	34857	22768	11557
ENSG00000229344.1|MTCO2P12	26	125	44	36	29	28	27	29	30	22	110	37	24
ENSG00000240409.1|MTATP8P1	5	61	9	21	13	9	4	8	15	4	94	76	12
ENSG00000248527.1|MTATP6P1	11761	97306	29724	28545	27136	22564	17911	22665	50547	15889	118037	69890	24641
ENSG00000198744.5|MTCO3P12	61	1060	111	143	77	73	67	133	156	42	501	538	89
ENSG00000229376.3|CICP3	11	7	9	16	5	16	0	17	0	11	1	7	4
ENSG00000230092.7|RP11-206L10.8	33	2	53	17	26	74	19	6	16	30	23	3	15
ENSG00000177757.2|FAM87B	55	55	93	34	56	58	13	88	59	581	66	27	41
ENSG00000225880.5|LINC00115	1914	60	99	56	34	88	66	50	120	234	70	65	32
ENSG00000160087.21|UBE2J2	3935	2550	3518	2682	2359	2812	3453	3243	2596	4471	3449	2322	3083
ENSG00000162572.21|SCNN1D	336	539	409	357	126	177	351	169	127	287	436	306	215
ENSG00000230415.1|LINC01786	43	80	22	18	10	5	49	7	12	9	29	34	23
ENSG00000175756.13|AURKAIP1	2084	4690	2796	2011	2012	3736	3607	4056	4509	4526	9453	3242	2657
ENSG00000107404.20|DVL1	3217	2863	3771	7052	3695	7626	3402	4254	3248	6407	7052	3100	3719
ENSG00000169962.5|TAS1R3	172	166	284	442	75	156	36	109	16	99	385	59	74
ENSG00000162576.17|MXRA8	12898	17259	17111	20172	16433	4815	10640	16244	6217	16618	4586	4482	10028
ENSG00000127054.21|INTS11	5427	4175	5502	8272	3357	5092	5299	4671	4555	6462	6579	3940	4138
ENSG00000224051.7|CPTP	1436	1526	2272	1654	1427	2556	1404	1842	1769	3185	3167	1180	2146
ENSG00000131584.19|ACAP3	6758	2902	3855	6554	2695	2608	3364	3504	2283	3624	2325	1599	3209
ENSG00000169972.12|PUSL1	407	211	611	501	533	766	497	668	710	474	721	285	376
ENSG00000240731.1|RP5-890O3.9	132	100	108	166	81	112	57	106	47	96	47	71	69
ENSG00000272455.1|MRPL20-DT	3411	170	117	32	55	41	132	240	73	193	107	27	72
ENSG00000235098.9|ANKRD65	339	663	309	397	177	102	78	539	195	319	245	417	450
ENSG00000225905.1|RP4-758J18.7	11	16	11	0	0	0	0	0	3	0	0	0	0
ENSG00000225285.1|LINC01770	33	166	38	7	80	21	9	23	35	4	16	10	14
ENSG00000205116.4|TMEM88B	73	29	8	20	35	7	0	0	0	0	15	0	0
ENSG00000179403.12|VWA1	7526	5145	3757	2647	6021	5150	1476	2350	2352	832	1344	1234	2046
ENSG00000215915.10|ATAD3C	141	339	210	28	113	100	44	82	132	81	44	187	64
ENSG00000160072.20|ATAD3B	2050	1233	2233	1728	4345	2121	2281	1733	1693	1688	1631	2322	1683
ENSG00000197785.14|ATAD3A	2052	988	1919	847	6756	2649	2023	1176	1916	2175	2687	1742	1485
ENSG00000205090.9|TMEM240	250	73	196	393	428	29	241	111	40	234	100	31	189
ENSG00000284740.1|RP5-832C2.8	4	0	27	31	19	8	0	24	50	20	28	27	14
ENSG00000228594.4|FNDC10	287	124	355	247	1835	804	873	547	486	429	3514	78	304
ENSG00000286989.1|RP11-345P4.12	20	18	7	0	55	58	75	52	15	21	293	0	28
ENSG00000221978.12|CCNL2	16062	11005	9525	12558	6881	6178	9152	12933	7293	12264	7878	12063	8974
ENSG00000224870.7|MRPL20-AS1	2004	642	979	649	832	894	735	1474	819	1342	1561	521	980
ENSG00000242485.6|MRPL20	3036	3980	3487	2798	2413	2016	3517	3886	3931	4245	6450	3155	2616
ENSG00000160075.12|SSU72	5949	8239	5741	5122	18457	4409	9390	8036	9805	10310	10250	5931	5932
ENSG00000215014.5|RP5-832C2.5	290	79	106	73	277	76	76	121	133	22	142	67	39
ENSG00000197530.13|MIB2	3989	2585	3601	5091	11167	3217	3451	2812	2134	5436	4297	1855	2953
ENSG00000272106.1|RP11-345P4.9	2864	619	378	1805	1590	160	379	421	417	587	472	248	441
ENSG00000187730.9|GABRD	12	14	138	246	319	95	12	135	67	266	59	71	189
ENSG00000067606.17|PRKCZ	59	176	517	3760	132	546	144	348	67	565	1656	40	161
ENSG00000182873.5|PRKCZ-AS1	0	14	205	158	61	68	22	70	26	89	21	7	31
ENSG00000162585.17|FAAP20	1304	2048	3383	1541	4461	1869	1886	2840	2115	3222	3069	848	2156
ENSG00000271806.1|RP5-892K4.1	0	0	3	0	0	8	0	5	0	0	9	0	0
ENSG00000157933.10|SKI	4880	4708	7845	14624	8543	10832	4740	9192	2413	15296	2694	4331	12875
ENSG00000272449.2|RP3-395M20.12	22	0	10	6	14	28	105	9	34	20	43	4	10
ENSG00000149527.18|PLCH2	68	50	48	37	65	273	337	67	89	86	371	32	35
ENSG00000157881.16|PANK4	888	798	1289	1122	873	1247	1054	1468	1082	1076	799	951	1124
ENSG00000225931.3|RP3-395M20.7	6	0	0	30	0	13	8	4	0	18	5	0	6
ENSG00000228037.1|RP3-395M20.9	0	0	7	12	6	15	5	8	0	11	3	15	9
ENSG00000287356.1|RP11-181G12.8	85	183	141	80	63	23	33	158	73	22	36	17	38
ENSG00000116151.14|MORN1	384	258	239	314	158	297	117	283	117	274	284	140	180
ENSG00000157911.11|PEX10	1498	2038	1933	998	1072	1086	1388	2620	1599	1852	3202	1494	1424
ENSG00000269896.2|RP4-740C4.5	164	119	211	190	55	38	85	127	50	159	63	55	66
ENSG00000157916.20|RER1	8275	7052	9014	6583	7434	8141	8760	9695	9498	11115	16121	5638	7456
ENSG00000238164.6|TNFRSF14-AS1	143	133	109	141	94	230	513	182	153	107	160	90	87
ENSG00000157873.18|TNFRSF14	1948	2094	1412	1955	1377	2999	8193	3304	3315	1909	3426	1008	2277
ENSG00000189409.14|MMP23B	654	707	1333	3576	4289	110	844	583	721	1085	227	83	394
ENSG00000248333.9|CDK11B	3217	2893	3979	3410	9223	3595	3707	4771	3190	4354	4291	3708	4315
ENSG00000008128.23|CDK11A	2148	2427	2280	1791	4920	2026	2730	1268	1621	2858	2778	1546	2301
ENSG00000215790.8|SLC35E2A	625	275	572	1204	2225	446	137	401	133	537	150	225	726
ENSG00000227775.3|RP1-283E3.4	933	334	208	675	3866	401	68	476	174	545	87	116	239
ENSG00000008130.15|NADK	5902	7344	4212	3625	11853	6214	8138	5953	7509	6372	14552	7760	5765
ENSG00000078369.18|GNB1	24631	19598	27379	23208	61507	25564	24883	24769	30453	37624	16927	20623	25761
ENSG00000169885.10|CALML6	21	41	21	26	15	53	58	0	20	28	6	31	24
ENSG00000178821.13|TMEM52	0	76	4	6	6	8	8	11	38	85	1703	86	10
ENSG00000142609.19|CFAP74	0	19	79	1152	19	26	0	117	36	210	89	8	31
ENSG00000189339.12|SLC35E2B	5032	4476	6574	10450	16458	5959	3398	6919	3117	6201	3294	2791	7609
ENSG00000269737.2|RP11-345P4.6	545	17	47	223	282	430	0	306	77	124	19	101	84
ENSG00000215914.4|MMP23A	821	608	1086	1681	3633	86	423	524	605	854	53	79	286
ENSG00000268575.1|RP1-283E3.8	1158	234	728	1556	2439	1122	447	1897	692	732	178	385	502
ENSG00000231050.1|RP1-140A9.1	26	43	40	12	12	6	6	39	0	58	20	4	3
ENSG00000157870.17|PRXL2B	646	515	512	1503	542	1050	1156	964	1014	503	1873	354	453
ENSG00000142606.16|MMEL1	24	67	0	438	0	0	34	27	9	3	19	6	15
ENSG00000215912.12|TTC34	140	43	9	53	18	40	18	52	28	16	32	5	8
ENSG00000130762.15|ARHGEF16	70	880	18	15	22	73	17	296	336	64	79	623	53
ENSG00000238260.1|RP11-46F15.2	92	8	0	11	6	10	0	25	6	16	11	31	0
ENSG00000162591.16|MEGF6	290	1224	1443	2050	1954	1501	1305	1869	1478	758	777	274	1041
ENSG00000177133.12|PRDM16-DT	4	164	4	179	8	26	9	170	52	18	99	13	17
ENSG00000142611.17|PRDM16	4	145	31	807	120	68	33	507	28	620	145	15	70
ENSG00000287828.1|RP4-785P20.3	5	4	0	3	16	9	0	7	0	44	7	0	2
ENSG00000158109.15|TPRG1L	3431	4465	3165	5779	2977	4606	4501	8276	5020	5117	6253	3972	5310
ENSG00000235169.11|SMIM1	42	73	426	386	24	19	66	8	64	51	74	74	104
ENSG00000130764.10|LRRC47	3432	2888	3817	4144	2137	2627	2638	4073	2724	4710	3849	2370	3000
ENSG00000266075.2|RN7SL574P	13	4	14	22	2	4	0	22	36	3	0	19	1
ENSG00000272153.1|RP1-286D6.5	106	21	91	160	40	32	59	58	64	87	27	39	77
ENSG00000116213.16|WRAP73	1830	1117	1303	1521	1073	1370	1291	1797	1042	1485	1238	888	1214
ENSG00000078900.15|TP73	485	46	353	378	14	134	230	119	79	87	4	124	90
ENSG00000227372.12|TP73-AS1	2894	2357	2353	4011	1858	966	1532	2694	1628	2813	1852	2059	1985
ENSG00000198912.12|C1orf174	1636	1073	1609	1248	1396	751	1441	1508	1439	2052	1152	812	1671
ENSG00000236423.6|LINC01134	146	83	9	49	15	37	0	24	16	34	22	62	19
ENSG00000196581.11|AJAP1	27	117	27	1011	46	1324	46	425	41	29	35	13	42
ENSG00000116198.14|CEP104	2112	1733	1958	2270	2352	3351	1410	1969	1629	1847	2081	1947	2554
ENSG00000169598.17|DFFB	581	400	525	386	515	366	388	600	337	446	184	210	504
ENSG00000131697.18|NPHP4	1679	1031	1184	1011	1371	1636	1110	679	1024	1547	796	1460	1169
ENSG00000069424.15|KCNAB2	4039	1242	3161	1812	3414	7954	13666	3007	13140	4552	1429	1869	3760
ENSG00000158292.7|GPR153	1849	6581	4817	5749	1480	1161	1465	2711	1539	3379	474	2294	2836
ENSG00000097021.20|ACOT7	1368	610	2949	1394	816	4819	1193	926	1733	1103	1148	721	1075
ENSG00000271746.1|RP1-202O8.3	3	4	12	29	7	4	1	35	11	5	11	12	0
ENSG00000173662.21|TAS1R1	0	71	36	49	0	7	0	16	9	4	29	0	0
ENSG00000116254.18|CHD5	28	20	31	9365	14	207	4	26	25	123	0	19	293
ENSG00000116251.11|RPL22	11105	21613	17368	29723	18031	7905	22053	37318	28559	37418	27277	21608	19601
ENSG00000158286.13|RNF207	459	876	518	335	574	289	349	246	377	297	417	345	826
ENSG00000116237.16|ICMT	9706	5402	8448	5000	7751	6442	5776	6918	6121	7499	7622	4471	8351
ENSG00000226944.1|RNF207-AS1	0	20	3	12	0	11	3	0	7	0	35	0	8
ENSG00000162408.11|NOL9	1579	993	1430	1353	762	1570	800	1345	880	1885	1489	1065	1178
ENSG00000187017.17|ESPN	17	22	20	2428	6	64	6	167	30	510	184	11	36
ENSG00000215788.11|TNFRSF25	458	1077	709	619	802	752	328	1376	311	500	764	384	601
ENSG00000171680.23|PLEKHG5	3142	4828	2995	2310	2768	2866	1295	3704	1303	1027	2196	2220	3085
ENSG00000041988.15|THAP3	639	1189	777	652	516	509	653	1066	814	1164	1724	491	854
ENSG00000007923.16|DNAJC11	3013	2152	2835	2119	2174	2803	2551	2960	2819	3588	6058	2983	2614
ENSG00000204859.13|ZBTB48	1358	968	1373	1689	999	1342	1763	1181	1748	1578	1748	631	1074
ENSG00000162413.16|KLHL21	2867	7535	1982	1933	2336	6324	3027	3926	2477	3075	5063	2430	1728
ENSG00000116273.6|PHF13	1433	1740	1454	1455	1061	1391	2389	1600	1402	1634	1120	2072	1447
ENSG00000171735.19|CAMTA1	1144	1386	1394	995	1582	1185	1593	1538	1628	1074	3490	1533	1418
ENSG00000049249.9|TNFRSF9	184	84	52	32	848	379	191	135	353	469	10	35	240
ENSG00000049245.13|VAMP3	10640	9436	6046	7695	7495	5437	8984	10006	11256	6623	9150	8067	6585
ENSG00000269925.1|RP3-467L1.6	39	12	15	41	25	44	23	10	15	44	11	51	25
ENSG00000049246.15|PER3	2557	1859	4531	6314	3945	832	1317	2644	355	3289	562	684	1675
ENSG00000049247.14|UTS2	108	0	170	6	120	267	449	197	575	182	88	36	186
ENSG00000236266.1|RP3-467L1.4	0	10	35	15	6	7	0	5	0	7	0	9	0
ENSG00000116288.13|PARK7	9453	12756	11063	7148	8372	5529	11175	12238	13747	10473	26556	7711	8880
ENSG00000238290.1|RP11-431K24.1	10	20	10	22	0	7	7	0	0	9	4	0	14
ENSG00000162426.16|SLC45A1	244	221	467	139	105	155	260	185	132	130	377	306	132
ENSG00000116285.13|ERRFI1	28925	15352	5172	3953	2676	4068	36618	11031	5249	16191	4103	44980	4197
ENSG00000284747.1|CTA-215D11.6	92	116	30	49	17	60	139	60	74	94	50	246	22
ENSG00000142599.19|RERE	8422	9308	8291	16754	5449	11582	7763	9035	6891	10049	7921	15316	8098
ENSG00000232912.6|RERE-AS1	38	19	3	3	22	12	24	22	0	12	33	11	0
ENSG00000180758.12|GPR157	372	268	351	188	742	476	364	262	468	454	690	346	130
ENSG00000142583.18|SLC2A5	7648	1938	84	33	591	5144	654	433	6711	3803	551	956	475
ENSG00000228526.7|MIR34AHG	2491	688	928	24	1085	837	1038	1122	779	596	423	153	0
ENSG00000234546.4|LNCTAM34A	117	126	98	67	74	79	193	96	117	122	125	37	67
ENSG00000074800.16|ENO1	34547	26149	21833	11337	30776	50805	44235	24871	78236	103397	34735	49703	29552
ENSG00000284652.1|CTD-2510L9.2	19	54	40	18	8	0	5	26	5	31	8	22	3
ENSG00000235263.1|RP13-392I16.1	0	54	0	5	0	0	0	12	12	0	0	50	0
ENSG00000171621.14|SPSB1	2295	3908	2240	1984	792	1950	7851	1518	2655	6819	1275	3437	2051
ENSG00000284693.1|LINC02606	155	177	142	187	58	43	60	265	104	231	82	90	184
ENSG00000049239.13|H6PD	11843	9810	15722	19297	9819	14427	7710	14028	7776	12622	6101	9979	15393
ENSG00000188807.13|TMEM201	1170	859	1400	1206	718	1450	613	998	697	805	790	1257	941
ENSG00000171612.7|SLC25A33	658	2708	439	275	555	217	1594	756	1098	649	922	2488	458
ENSG00000231181.1|RP13-15M17.1	18	40	7	5	10	8	37	14	9	5	1	15	0
ENSG00000228150.1|RP11-84A14.4	6	8	9	8	4	14	3	5	8	15	0	0	4
ENSG00000162441.12|LZIC	3581	2294	3433	3292	2491	1353	2031	3225	2458	5776	2313	1745	4287
ENSG00000173614.14|NMNAT1	1139	793	568	883	794	455	528	1024	909	1022	1214	743	799
ENSG00000162444.12|RBP7	646	8896	853	2003	389	101	659	6997	3078	133	2730	6547	3982
ENSG00000171608.16|PIK3CD	1739	692	1860	615	2847	5552	2875	1830	1221	1709	851	596	2741
ENSG00000178585.15|CTNNBIP1	861	2554	2330	1761	1777	1113	1624	3355	2115	1587	1343	2399	3661
ENSG00000179840.5|PIK3CD-AS1	15	0	56	0	28	29	4	0	25	32	5	0	17
ENSG00000231789.2|PIK3CD-AS2	0	0	88	0	0	71	28	12	27	5	54	22	10
ENSG00000171603.18|CLSTN1	12134	5362	16994	10347	12627	21630	12508	11621	6282	18072	6961	7792	17713
ENSG00000130939.20|UBE4B	2902	2870	2926	5627	3625	3602	2738	3690	2599	3429	4877	2523	3391
ENSG00000175262.14|C1orf127	105	34	40	12	120	92	353	46	91	57	36	7	226
ENSG00000130940.15|CASZ1	294	188	115	1039	202	565	239	344	193	362	239	298	286
ENSG00000272078.1|RP4-734G22.3	7	53	42	48	8	71	84	45	66	94	105	122	44
ENSG00000116649.10|SRM	4452	2022	5335	2409	2875	4065	5203	3417	5107	5494	4430	4309	2894
ENSG00000054523.19|KIF1B	4064	2916	2801	7157	4296	8053	4072	4270	3731	3957	3446	3061	4084
ENSG00000284735.1|RP4-736L20.4	4	3	0	23	0	25	17	0	4	0	5	12	5
ENSG00000284642.1|RP4-736L20.5	79	26	11	11	16	16	81	31	42	26	51	22	19
ENSG00000142657.21|PGD	11681	16594	6764	8001	4543	10961	11000	12313	23962	12883	10335	10719	7684
ENSG00000251503.8|CENPS-CORT	2	18	6	9	22	9	36	15	8	16	62	12	13
ENSG00000175279.22|CENPS	652	436	660	305	408	184	249	526	446	449	1128	204	419
ENSG00000142655.13|PEX14	1194	2049	1140	1236	882	1314	1554	1360	1575	2161	1769	1167	1402
ENSG00000287727.1|RP4-734G22.4	5	12	7	28	0	36	0	15	0	0	0	13	0
ENSG00000241563.4|CORT	62	21	44	31	5	4	30	24	39	28	14	31	95
ENSG00000160049.12|DFFA	3642	2532	3018	3723	3030	2674	1867	2775	2552	4013	2676	2418	3499
ENSG00000171824.14|EXOSC10	4836	2964	4334	4934	2909	3237	3713	3583	4678	4950	3310	4132	4519
ENSG00000226849.1|RP4-635E18.7	347	21	15	77	14	82	42	0	8	39	21	33	26
ENSG00000120942.14|UBIAD1	1860	790	1335	995	1181	1413	817	1152	1052	1349	1637	1420	1213
ENSG00000120948.19|TARDBP	12345	8985	8868	10499	7781	5309	8074	9393	8478	9156	8306	8713	10146
ENSG00000009724.17|MASP2	292	89	159	244	155	89	12	104	14	156	9	38	80
ENSG00000204624.8|DISP3	19	0	4	14	0	31	42	0	6	271	42	0	8
ENSG00000171819.5|ANGPTL7	2	94	74	24	0	25	91	45	0	170	49	4	0
ENSG00000198793.13|MTOR	5157	2189	3012	4018	3734	7602	2164	2871	2678	3227	2680	3644	3367
ENSG00000162490.7|DRAXIN	80	26	43	0	8	404	31	67	193	58	8	20	52
ENSG00000116663.11|FBXO6	690	484	769	240	484	1249	1090	731	1051	1334	856	369	893
ENSG00000116670.15|MAD2L2	2002	690	2228	675	864	2042	1927	1434	2112	1979	1359	1289	1209
ENSG00000116661.11|FBXO2	35	41	58	42	53	410	64	249	62	266	1656	22	22
ENSG00000132879.14|FBXO44	857	771	1087	411	781	1409	830	1399	689	1079	2801	475	827
ENSG00000177674.16|AGTRAP	2941	1277	2078	1304	2154	5532	3188	2076	3859	3827	2273	1218	2083
ENSG00000285646.2|RP5-934G17.7	52	16	49	37	16	10	12	45	33	153	14	7	47
ENSG00000177000.13|MTHFR	2586	1336	2966	4716	2506	4050	3586	3156	2030	3515	1525	1477	2952
ENSG00000011021.23|CLCN6	2120	1383	1808	3099	1948	3366	1875	2505	1407	2501	1877	1787	2241
ENSG00000175206.10|NPPA	4	13	12	21	11	50	21	4	13	13	19	29	5
ENSG00000116685.16|KIAA2013	4323	3177	3840	3535	3593	5868	6192	3675	5583	6907	4793	2543	4400
ENSG00000116691.11|MIIP	1585	892	1789	1783	1156	1780	2003	1622	1921	2099	1280	685	1571
ENSG00000120949.15|TNFRSF8	470	215	355	492	236	175	323	241	284	233	135	118	129
ENSG00000083444.17|PLOD1	27777	10362	23416	5362	18230	24819	13809	15195	18530	80558	6734	13533	19023
ENSG00000116688.18|MFN2	10823	6377	7693	10709	6230	9417	5883	7991	7402	9656	6541	8943	7730
ENSG00000028137.19|TNFRSF1B	16989	5918	8257	9648	8175	13398	23237	10368	19740	12201	4353	9473	14049
ENSG00000229484.1|LINC02766	10	45	8	10	0	20	0	7	19	0	0	0	6
ENSG00000204518.3|AADACL4	4	0	0	0	0	0	9	0	0	0	4	4	0
ENSG00000048707.15|VPS13D	5480	4602	4045	7331	5456	11192	3072	5045	2896	4361	2436	5912	4828
ENSG00000239149.1|SNORA59A	12	20	5	6	9	8	3	8	6	2	4	28	18
ENSG00000162494.6|LRRC38	109	8	0	4	0	293	20	9	0	16	3787	16	33
ENSG00000162496.9|DHRS3	5512	11679	5255	2402	1783	2223	9460	7596	9305	4545	5594	5084	5525
ENSG00000221340.1|RNU6ATAC18P	6	8	7	3	2	0	2	13	7	6	2	0	1
ENSG00000272482.1|RP11-474O21.5	90	63	44	21	8	11	30	62	82	48	8	63	94
ENSG00000162493.17|PDPN	16910	1349	6773	6299	2894	5361	4241	1690	6147	17639	620	228	2227
ENSG00000116731.22|PRDM2	7059	2614	4160	8943	3928	4950	4056	4275	2271	5675	2106	3300	4541
ENSG00000142621.20|FHAD1	211	78	756	0	334	553	94	331	769	746	99	40	252
ENSG00000235084.3|CHCHD2P6	23	14	3	17	5	8	15	22	3	7	54	5	12
ENSG00000228140.2|RP3-467K16.4	22	8	34	0	0	9	3	0	0	23	16	0	4
ENSG00000142634.13|EFHD2	4492	2312	4898	791	5089	9635	10767	4100	11931	4863	9115	2414	4687
ENSG00000132906.18|CASP9	1089	613	920	1326	874	928	1238	717	811	816	4038	503	824
ENSG00000116138.13|DNAJC16	1920	868	1671	1791	1786	1945	871	1535	1091	2300	1276	1079	2031
ENSG00000116771.6|AGMAT	88	34	164	60	67	112	107	35	42	110	282	52	51
ENSG00000189337.17|KAZN	2433	1056	972	2176	417	652	3284	2766	969	3887	3495	1422	1495
ENSG00000175147.13|TMEM51-AS1	165	16	245	100	112	343	49	75	283	108	111	24	146
ENSG00000171729.14|TMEM51	625	189	1053	344	1113	1654	1120	495	2832	1088	1478	412	1091
ENSG00000197312.12|DDI2	3890	3125	1864	2613	3119	4312	2955	3368	3106	2132	2008	4097	2823
ENSG00000116786.13|PLEKHM2	8129	3768	6027	5466	6001	11447	12493	6548	11879	7964	6296	5445	6934
ENSG00000237938.5|RP11-288I21.1	46	15	8	11	18	74	27	21	40	25	27	18	15
ENSG00000162461.8|SLC25A34	254	199	231	181	56	174	510	186	126	469	882	111	121
ENSG00000233954.6|UQCRHL	96	228	100	86	101	73	141	181	79	161	132	173	124
ENSG00000162458.13|FBLIM1	4218	883	3041	260	4099	9081	3472	1407	3775	1147	2092	4276	1016
ENSG00000065526.12|SPEN	6499	3130	4281	16369	5420	10738	2721	5847	3417	7586	2323	8032	6152
ENSG00000116809.12|ZBTB17	1845	1532	1972	1619	1160	2638	2433	1766	2157	3078	2252	1884	1864
ENSG00000179743.4|FLJ37453	424	322	413	278	176	154	193	244	121	252	322	160	164
ENSG00000184908.19|CLCNKB	3	37	142	0	10	0	0	33	8	76	157	26	18
ENSG00000186510.12|CLCNKA	7	35	14	0	0	42	0	9	0	31	298	38	0
ENSG00000173641.18|HSPB7	68	32667	2835	359	58	305	104	2273	2164	3137	5458	13327	73
ENSG00000142632.17|ARHGEF19	1273	409	1376	2264	1614	435	568	319	512	842	1475	368	529
ENSG00000288398.1|RP4-733M16.8	138	132	312	159	395	303	133	117	114	202	547	31	106
ENSG00000132881.12|CPLANE2	177	127	187	123	280	300	97	96	102	135	350	67	134
ENSG00000233929.1|MT1XP1	2	14	0	0	0	3	3	4	3	16	3	13	0
ENSG00000237276.8|ANO7L1	116	59	70	15	161	51	56	48	50	46	149	17	95
ENSG00000142627.13|EPHA2	500	772	1400	517	2731	3054	860	1239	795	651	1397	923	1716
ENSG00000227959.1|RP11-276H7.2	11	11	0	0	22	0	15	4	4	21	29	4	21
ENSG00000037637.11|FBXO42	2677	3028	2340	4580	2370	2209	1945	2784	2902	4193	1794	3539	2453
ENSG00000233421.5|LINC01783	0	4	6	0	0	0	2	0	0	0	0	2	0
ENSG00000261135.1|RP4-798A10.7	44	13	42	20	2	0	2	12	7	28	5	4	7
ENSG00000055070.17|SZRD1	13724	10033	14464	11779	11047	11455	11108	14253	11464	17979	9887	9333	13977
ENSG00000157191.20|NECAP2	6771	3897	5638	4304	6863	8286	8921	6491	9117	7810	4971	4489	7431
ENSG00000226029.1|LINC01772	178	69	81	73	42	134	73	122	27	109	43	46	42
ENSG00000080947.15|CROCCP3	552	283	340	852	450	489	118	549	145	290	221	259	444
ENSG00000236698.1|EIF1AXP1	302	176	357	313	374	133	256	323	456	493	266	626	449
ENSG00000215908.10|CROCCP2	2506	3149	2342	1529	940	1581	1373	2262	1067	1561	1073	820	1662
ENSG00000186301.8|MST1P2	66	206	87	23	62	118	60	198	60	81	348	132	31
ENSG00000219481.10|NBPF1	3414	3515	7361	6084	4826	2499	1837	4120	1325	6040	6129	837	7444
ENSG00000117122.14|MFAP2	4249	2707	27623	9455	12125	5203	3950	8347	6277	15545	547	1953	5732
ENSG00000159363.19|ATP13A2	3044	1862	2512	1470	3640	9027	3149	2665	3263	1913	2972	1573	3193
ENSG00000058453.17|CROCC	1649	1834	2732	2885	2936	2297	1693	2426	1611	2033	2060	1300	2013
ENSG00000186715.11|MST1L	72	254	88	6	31	103	51	75	0	108	152	89	39
ENSG00000228549.5|RP11-108M9.3	4	24	14	12	0	5	0	0	0	0	103	0	0
ENSG00000235241.1|RP11-108M9.5	24	6	6	27	5	28	10	0	0	0	11	29	9
ENSG00000227684.2|CROCCP4	14	1	13	0	6	4	4	2	0	20	8	0	20
ENSG00000238142.2|RP11-108M9.4	377	238	214	122	362	134	285	139	275	583	430	241	233
ENSG00000272426.1|RP11-108M9.6	41	4	26	8	3	0	4	20	6	3	0	9	2
ENSG00000117118.10|SDHB	2433	5527	2772	1954	2113	2345	4576	3194	5469	2456	7562	4625	2587
ENSG00000117115.13|PADI2	120	125	423	66	105	162	292	157	330	162	148	62	104
ENSG00000159339.13|PADI4	46	196	98	61	4	12	139	0	35	31	159	43	8
ENSG00000179051.14|RCC2	7749	3859	8417	2861	7346	6574	7602	4604	5486	8286	2621	4667	6258
ENSG00000179023.9|KLHDC7A	36	191	64	0	4	18	0	292	4	155	0	54	32
ENSG00000074964.17|ARHGEF10L	4100	2572	2891	6837	3188	5599	5782	4306	4477	3890	2313	2496	3036
ENSG00000117154.12|IGSF21	66	73	85	1510	109	1005	9	158	967	682	339	82	25
ENSG00000280222.1|RP11-174G17.3	9	20	4	4	28	114	0	4	32	0	0	5	8
ENSG00000169991.11|IFFO2	436	996	892	703	1504	2539	573	1002	612	1022	822	382	660
ENSG00000159423.17|ALDH4A1	564	5765	732	1934	669	1405	1262	3483	4720	1482	7145	7105	1185
ENSG00000211454.15|AKR7L	55	69	74	31	34	19	21	33	14	58	28	12	28
ENSG00000053371.13|AKR7A2	1573	2345	1626	1992	2040	1609	2809	2890	3453	1962	8415	1714	2064
ENSG00000162482.5|AKR7A3	113	72	43	50	47	38	44	89	78	106	1398	34	55
ENSG00000270728.1|RP4-657E11.10	52	9	20	48	34	44	14	33	5	42	21	35	26
ENSG00000040487.13|SLC66A1	921	538	785	341	730	1700	1471	1117	1781	857	2743	697	648
ENSG00000127481.15|UBR4	11688	5738	8068	16584	12104	33315	6974	9327	6181	9288	5674	8542	7681
ENSG00000127463.15|EMC1	5932	2311	5858	6304	4087	7235	2833	3964	3758	7500	1823	4878	4685
ENSG00000272084.1|RP5-1126H10.2	40	32	36	83	20	54	75	118	54	31	55	42	20
ENSG00000230424.1|EMC1-AS1	45	87	47	38	63	32	55	62	37	143	77	30	62
ENSG00000053372.5|MRTO4	2079	1326	1526	1329	1282	1545	1837	1897	3475	2463	2908	2069	1575
ENSG00000286064.1|RP4-657E11.11	21	13	10	7	5	14	2	16	12	29	0	16	19
ENSG00000235434.1|RP11-91K11.2	0	1441	0	0	0	0	0	64	189	0	15	130	0
ENSG00000188257.12|PLA2G2A	22348	1638	2312	0	27	49	8791	580	1708	55163	1965	2326	568
ENSG00000117215.15|PLA2G2D	49	18	64	0	137	120	1934	41	82	628	8	0	199
ENSG00000169914.6|OTUD3	1501	694	893	1251	816	1045	709	1434	368	1108	482	637	666
ENSG00000187980.7|PLA2G2C	4	0	3	0	4	34	18	21	11	4	78	0	0
ENSG00000162543.6|UBXN10	220	11	165	29	32	80	407	16	75	181	336	62	12
ENSG00000158816.16|VWA5B1	107	8	39	0	0	3	84	72	0	94	0	117	8
ENSG00000162545.6|CAMK2N1	3236	518	812	62	775	1073	3157	959	315	1411	3190	668	557
ENSG00000127472.11|PLA2G5	295	162	218	0	58	66	351	62	178	70	68	96	106
ENSG00000162542.14|TMCO4	1366	1416	986	499	1013	1484	1366	1393	1301	968	1883	815	946
ENSG00000183114.8|FAM43B	862	253	230	20	723	170	325	336	303	785	1246	54	153
ENSG00000090432.7|MUL1	3142	2345	2552	2195	2116	2415	2825	2566	2301	3210	3212	3034	2799
ENSG00000158825.6|CDA	289	347	428	0	308	1581	259	279	180	107	150	79	133
ENSG00000077549.19|CAPZB	18037	10878	15449	8226	21325	19204	25137	16164	26465	19563	16709	10830	15383
ENSG00000173436.15|MICOS10	1675	2824	2097	1156	1712	1237	2565	2329	2690	1928	3742	1833	1471
ENSG00000158747.15|NBL1	9206	6313	5027	5014	27201	8251	18999	7223	6636	6532	4126	3096	2055
ENSG00000226396.1|RP5-1056L3.3	304	45	25	28	39	41	38	52	78	65	64	30	38
ENSG00000117245.13|KIF17	306	816	224	212	106	562	323	612	214	235	1973	442	391
ENSG00000244038.11|DDOST	19595	9309	18059	13426	16532	21209	19619	19931	18179	32596	12785	9385	15167
ENSG00000158828.8|PINK1	5016	7328	3227	2149	3846	10639	5350	6593	4707	4060	20379	5156	3888
ENSG00000117242.7|PINK1-AS	1841	2003	1919	2219	1764	2429	2265	2728	1908	3577	6130	1553	1461
ENSG00000127483.19|HP1BP3	15840	8540	15140	16681	13888	8726	8243	11084	7949	13060	7633	10354	17920
ENSG00000075151.23|EIF4G3	10168	8486	9751	13635	9499	10770	5359	6456	5596	8225	3820	6965	7313
ENSG00000287192.1|RP3-329E20.3	17	4	3	26	0	17	0	0	4	4	7	3	6
ENSG00000227001.3|NBPF2P	78	33	15	76	34	14	14	94	6	30	70	18	68
ENSG00000187952.9|HS6ST1P1	120	34	73	87	116	19	37	104	27	51	65	67	105
ENSG00000142794.19|NBPF3	527	1056	708	651	892	526	290	689	484	517	396	413	601
ENSG00000162551.14|ALPL	1296	3911	807	1487	2597	6456	9794	8540	1557	9057	19079	3543	407
ENSG00000076864.20|RAP1GAP	41	145	52	6651	0	176	113	142	57	996	23799	121	62
ENSG00000117298.16|ECE1	10560	13699	7732	22980	7132	26772	5158	12218	5778	9575	35393	16508	8022
ENSG00000231105.2|ECE1-AS1	0	19	32	8	22	73	7	39	0	20	14	18	4
ENSG00000090686.16|USP48	3979	2447	5065	5412	3767	2891	3719	4279	2831	5459	6599	2203	4819
ENSG00000162552.15|WNT4	481	10	142	0	20	11	61	0	20	4	1034	4	28
ENSG00000184677.18|ZBTB40	3333	1856	2495	2870	2274	4220	1991	2704	1432	3119	2142	1621	2617
ENSG00000187942.12|LDLRAD2	101	403	256	118	252	116	428	454	255	460	503	231	283
ENSG00000142798.20|HSPG2	53875	53323	39173	101847	83453	71112	33914	114809	31907	89857	19734	121072	120084
ENSG00000228397.3|LINC01635	0	18	3	0	4	5	0	9	22	0	5	4	12
ENSG00000218510.9|LINC00339	684	536	624	271	332	319	498	703	699	727	512	275	982
ENSG00000070831.17|CDC42	16942	13366	17373	14852	17035	11650	21775	22508	23476	24348	13282	11567	23202
ENSG00000285752.1|CDC42-AS1	563	218	382	133	203	157	187	437	160	226	386	125	128
ENSG00000173372.17|C1QA	61088	23283	34054	12184	34634	85917	149604	36029	80906	48818	36596	16537	39299
ENSG00000159189.12|C1QC	72651	18388	36411	11978	32788	88242	134101	23370	119974	55518	28200	20682	41628
ENSG00000173369.17|C1QB	52646	13443	22991	6762	24893	69385	129545	18994	73649	43074	29470	14525	25602
ENSG00000133216.17|EPHB2	3048	3347	5330	6821	4570	5338	1667	12178	3970	14461	217	1347	11287
ENSG00000284726.1|RP5-1057J7.8	21	7	30	34	4	8	7	9	16	6	25	7	9
ENSG00000261326.4|LINC01355	1555	274	208	359	355	199	163	650	161	257	117	252	211
ENSG00000169641.13|LUZP1	3092	1380	2741	2476	5551	8228	2331	3793	1986	3977	2958	2890	3711
ENSG00000004487.17|KDM1A	3835	2268	4432	2744	4630	2588	2856	3110	2820	4872	3794	3304	3535
ENSG00000125944.21|HNRNPR	12629	6528	13656	10735	9543	5313	6997	8856	8749	11348	6937	10219	12087
ENSG00000249087.7|ZNF436-AS1	1216	320	144	128	148	24	59	153	70	246	169	178	107
ENSG00000125945.15|ZNF436	4377	2799	2665	2569	2924	1019	1572	3947	2079	6799	1272	2262	2720
ENSG00000204219.11|TCEA3	800	1071	2581	3251	570	244	932	1429	728	2492	6124	837	1713
ENSG00000007968.7|E2F2	491	16	309	71	189	140	60	143	128	345	11	110	441
ENSG00000117318.9|ID3	1711	1488	4605	1774	7087	4159	1027	4270	2059	2739	5058	462	2485
ENSG00000088280.19|ASAP3	7724	3658	6721	11756	5539	1518	3499	6763	1334	9584	3555	909	7674
ENSG00000142676.14|RPL11	19756	38482	27640	35566	29991	18607	46611	60546	51142	54482	49600	43102	35312
ENSG00000188822.8|CNR2	16	8	82	4	43	46	18	15	36	4	0	4	49
ENSG00000179163.12|FUCA1	16809	4808	6322	5242	13429	10884	55274	10798	19191	11510	5822	3415	10372
ENSG00000236810.6|ELOA-AS1	258	85	65	69	52	85	79	81	93	242	171	56	119
ENSG00000011007.12|ELOA	5342	3941	4112	4884	4187	4525	5154	4239	4898	7770	2788	6086	4733
ENSG00000011009.11|LYPLA2	2644	1837	2276	1736	1806	3800	3834	2232	3574	5029	3430	1391	2051
ENSG00000117308.15|GALE	712	672	1316	476	616	1390	1679	710	1869	1958	1685	550	633
ENSG00000117305.15|HMGCL	1954	2903	1428	1100	1791	1915	2425	2797	2879	2244	6367	1828	1865
ENSG00000057757.10|PITHD1	3291	1996	2042	2620	2942	1801	5170	3723	4483	4238	3689	2056	4148
ENSG00000189266.13|PNRC2	9538	5741	10494	12232	6379	2442	9701	11645	8014	15892	6849	10132	12115
ENSG00000185436.12|IFNLR1	38	8	88	19	79	383	95	136	1228	22	131	35	228
ENSG00000188529.15|SRSF10	9466	4035	7543	7549	6643	2271	4612	6444	4538	6349	4809	6545	8006
ENSG00000142661.19|MYOM3	25	30	27	306	155	516	56	53	52	79	22	64	32
ENSG00000117602.13|RCAN3	254	358	365	310	997	1115	837	845	1176	446	121	266	495
ENSG00000184454.7|NCMAP	5	2	0	0	0	7	0	0	0	0	4	7	0
ENSG00000001460.18|STPG1	204	674	515	293	811	618	144	933	326	861	609	372	188
ENSG00000001461.17|NIPAL3	746	1808	1241	1728	3562	3627	875	2077	1049	1127	1334	759	775
ENSG00000133226.17|SRRM1	6858	3943	5618	5553	4507	4568	4053	5960	4120	6028	3326	6682	5100
ENSG00000020633.19|RUNX3	713	242	2305	277	1260	4238	2635	667	1529	779	313	534	1292
ENSG00000169504.15|CLIC4	24264	21437	26809	17850	37579	19648	11951	23241	19744	33286	7680	34602	33627
ENSG00000204178.11|MACO1	2517	1671	1932	1565	2545	1632	2259	2847	1630	2608	3088	1806	2487
ENSG00000157978.12|LDLRAP1	1885	1661	2370	2459	2102	2831	1603	1977	1255	2034	2629	910	2355
ENSG00000225643.1|RP11-70P17.1	0	25	6	35	22	0	2	0	6	14	0	0	15
ENSG00000117616.18|RSRP1	6697	6098	3701	5429	4642	2881	4965	6312	4141	4385	3966	3718	4427
ENSG00000187010.21|RHD	65	32	30	37	27	98	20	36	35	20	82	9	33
ENSG00000183726.11|TMEM50A	7275	5712	5641	3040	7378	7081	9135	7302	10014	7850	11648	4828	7787
ENSG00000188672.19|RHCE	27	18	43	23	48	84	55	58	7	120	26	17	4
ENSG00000117614.10|SYF2	3211	3702	3488	4548	2738	1315	3753	5330	4544	4827	5117	3057	4332
ENSG00000284602.1|RP3-465N24.7	442	54	39	67	7	23	10	38	47	25	18	29	60
ENSG00000284657.1|RP3-465N24.8	78	5	3	2	11	16	0	11	0	5	3	2	0
ENSG00000272432.1|RP3-465N24.6	58	22	7	0	3	3	4	4	15	5	0	29	0
ENSG00000261349.1|RP3-465N24.5	166	22	36	37	70	81	18	36	13	36	9	15	26
ENSG00000224183.1|SDHDP6	158	191	106	138	144	41	92	196	62	139	134	177	123
ENSG00000238084.4|RP3-469D22.1	13	30	36	15	9	15	20	28	5	17	26	46	23
ENSG00000182749.6|PAQR7	1003	529	1471	898	1221	927	1343	1185	656	2087	3686	375	1833
ENSG00000158008.10|EXTL1	6	376	327	25	0	52	228	61	142	306	67	5	0
ENSG00000158014.15|SLC30A2	40	0	46	28	0	0	34	0	19	185	142	0	0
ENSG00000158022.7|TRIM63	35	48	377	307	0	30	883	36	33	588	0	11	4
ENSG00000197245.6|FAM110D	31	344	325	53	67	151	221	359	269	46	652	40	119
ENSG00000175087.10|PDIK1L	1376	479	926	782	901	465	282	1067	767	1156	443	403	1261
ENSG00000117632.23|STMN1	9237	2598	12344	3551	4339	2604	6537	6478	15043	11189	2111	3947	10443
ENSG00000236782.7|ZNF593OS	19	58	48	23	40	107	66	49	64	71	108	61	38
ENSG00000142684.9|ZNF593	492	639	720	510	392	881	1151	717	1086	714	1324	780	459
ENSG00000142675.18|CNKSR1	29	51	127	133	27	56	50	79	39	105	33	55	83
ENSG00000158006.14|PAFAH2	916	706	691	1008	1092	871	920	954	1046	1277	981	343	1005
ENSG00000130695.16|CEP85	995	424	1165	1682	914	983	454	1323	837	1415	332	861	1616
ENSG00000117643.15|MAN1C1	6381	3365	4773	2886	2057	3937	4255	5084	2363	12003	2565	734	4856
ENSG00000117640.18|MTFR1L	3739	3218	3146	4993	2647	2095	3117	4527	2968	5808	11190	2513	3462
ENSG00000127423.11|AUNIP	132	10	108	40	60	54	54	92	75	47	98	12	68
ENSG00000162430.18|SELENON	16061	7953	14752	4940	14008	22632	11366	13497	14868	14507	6094	9447	10874
ENSG00000228172.5|RP1-317E23.3	198	26	62	254	158	94	41	40	23	104	188	113	98
ENSG00000176083.18|ZNF683	21	4	42	13	64	566	8	30	0	41	0	0	158
ENSG00000158062.20|UBXN11	2383	1573	1829	1372	854	1511	6196	2531	5423	2171	1697	1513	2162
ENSG00000142669.15|SH3BGRL3	7195	4386	7174	4184	12287	29034	25310	11098	58380	17294	6351	4781	10675
ENSG00000169442.9|CD52	523	319	922	98	835	1933	5352	3049	28247	1031	313	292	1687
ENSG00000117682.17|DHDDS	2492	8337	2607	1515	2094	2482	2090	4483	2962	4475	3168	3509	2346
ENSG00000198830.11|HMGN2	21361	22085	35731	25601	13627	7545	19743	29729	23826	23614	16802	9872	26990
ENSG00000225891.2|DHDDS-AS1	60	26	27	75	2	63	5	11	6	2	6	16	14
ENSG00000117676.14|RPS6KA1	2476	796	1500	606	2270	4331	6163	2377	12014	2386	3338	1031	2347
ENSG00000117713.20|ARID1A	6955	3223	5772	7559	6886	13587	3826	6379	3852	7851	3117	6083	7791
ENSG00000260063.1|RP5-968P14.2	31	69	82	93	36	35	39	30	52	27	61	22	32
ENSG00000253368.4|TRNP1	418	288	203	80	92	1247	596	115	101	607	396	111	138
ENSG00000060642.11|PIGV	924	1219	961	619	825	705	743	920	775	981	1812	708	971
ENSG00000142751.15|GPN2	2870	1282	1603	2456	1637	2441	1600	1612	1484	2164	2658	1490	1187
ENSG00000204160.12|ZDHHC18	2054	2172	2018	1705	1754	3493	2744	2212	2564	2486	1345	2682	2198
ENSG00000175793.12|SFN	11	12	9	3	23	3	0	13	4	6	5	3	3
ENSG00000158246.8|TENT5B	215	77	55	24	74	212	78	28	28	79	295	758	32
ENSG00000214973.3|CHCHD3P3	20	14	34	22	22	6	10	14	40	18	28	26	24
ENSG00000225159.1|NPM1P39	7	18	12	15	7	1	11	16	18	10	8	27	8
ENSG00000090273.14|NUDC	5674	4543	6578	4816	3765	6087	6756	5070	6226	6965	24454	4760	5821
ENSG00000198746.13|GPATCH3	820	652	955	832	647	1027	1031	1193	1184	887	1397	775	992
ENSG00000090020.11|SLC9A1	4873	2399	3436	3263	3383	5616	3005	3039	2313	6208	1960	3023	3465
ENSG00000142748.13|FCN3	69	393	92	140	17	144	204	147	96	0	1144	255	20
ENSG00000142784.16|WDTC1	4114	3870	4088	4129	4303	6143	3575	4129	3352	3649	5345	3414	4702
ENSG00000186501.15|TMEM222	2808	2679	2594	2167	1661	2773	2842	2571	2538	3439	3445	1753	1993
ENSG00000142765.18|SYTL1	131	109	366	63	278	840	566	265	221	292	201	60	289
ENSG00000206888.1|RNU6-48P	19	1	2	9	2	16	0	1	0	2	1	7	6
ENSG00000241547.1|ACTG1P20	81	6	28	19	12	46	3	5	0	32	4	33	13
ENSG00000142733.17|MAP3K6	4998	5574	2879	3418	2495	2838	4000	2627	4003	1796	2602	9119	2066
ENSG00000126705.15|AHDC1	3384	3621	4784	21890	4654	4262	1803	5221	2626	7826	4506	3916	5966
ENSG00000158195.11|WASF2	11904	10260	12852	20550	12644	20325	14916	15014	12866	15894	6466	14362	17892
ENSG00000181773.7|GPR3	242	118	233	101	85	231	174	47	203	230	28	469	387
ENSG00000235912.1|RP1-159A19.3	38	31	45	17	16	19	25	40	53	43	83	29	28
ENSG00000000938.13|FGR	1517	3312	1388	319	610	1355	10838	1593	16502	650	927	2324	1544
ENSG00000233975.2|LINC02574	85	82	119	32	8	9	142	0	0	70	0	32	110
ENSG00000225886.3|RP11-288L9.4	42	56	34	2	5	6	14	19	6	4	0	3	19
ENSG00000126709.16|IFI6	34498	14351	40933	3404	9924	6261	56448	10507	46726	32730	10323	4295	38274
ENSG00000009780.16|FAM76A	1330	2374	804	549	846	395	736	851	901	825	755	1491	931
ENSG00000231344.1|RP3-426I6.2	2	52	2	0	0	9	0	17	0	3	15	32	0
ENSG00000117751.18|PPP1R8	3587	2904	3275	3483	2962	1537	2360	3186	2725	4132	2062	3043	3842
ENSG00000117758.14|STX12	9376	10326	4494	4905	6645	4618	7090	7443	8524	7037	4001	15557	6255
ENSG00000270031.1|RP3-426I6.6	13	11	3	17	2	3	0	4	7	0	12	12	4
ENSG00000130768.15|SMPDL3B	16	9	10	0	47	91	96	29	15	15	28	12	35
ENSG00000158156.9|XKR8	403	528	780	506	795	1245	840	725	684	1205	508	394	779
ENSG00000130775.16|THEMIS2	11500	2628	3410	1456	3682	7800	22020	3313	13959	2675	2222	3536	3472
ENSG00000117748.10|RPA2	3986	2409	3252	2881	2673	1638	2958	3640	3620	5466	2733	1823	3967
ENSG00000158161.16|EYA3	1539	726	1308	1582	1287	2069	863	1533	889	2046	1027	1257	1395
ENSG00000228589.3|SPCS2P4	293	322	403	540	752	1044	1561	1163	697	300	428	1110	1107
ENSG00000130770.18|ATP5IF1	4538	3208	3921	2420	2505	1980	3880	4080	4497	3398	6858	1665	2413
ENSG00000270605.1|RP5-1092A3.4	350	103	81	70	82	105	112	174	177	88	92	31	58
ENSG00000130772.14|MED18	556	378	465	270	552	533	475	513	626	483	505	254	514
ENSG00000130766.5|SESN2	2749	1836	2308	2081	1569	3498	3471	2376	1897	3553	701	1902	1479
ENSG00000126698.11|DNAJC8	7922	6020	7261	6529	5751	3120	8843	8804	8732	11965	7848	6051	8542
ENSG00000169403.12|PTAFR	4031	591	2066	353	3324	7240	8537	1807	3997	1868	1283	520	1973
ENSG00000279443.1|RP4-669K10.8	33	8	15	12	18	39	35	16	14	148	4	19	2
ENSG00000180198.17|RCC1	2476	860	2060	947	3263	1150	1543	1441	1786	5028	1303	976	1779
ENSG00000242125.3|SNHG3	5515	473	669	572	1628	599	1098	836	1262	1289	1059	1409	826
ENSG00000200087.1|SNORA73B	3	19	16	4	28	6	25	18	24	24	2	37	3
ENSG00000204138.13|PHACTR4	3178	1791	3094	2541	2707	3823	2236	2311	2028	1940	1393	1866	3153
ENSG00000180098.9|TRNAU1AP	1068	785	863	976	943	834	854	1278	1331	782	1110	779	960
ENSG00000197989.14|SNHG12	1346	381	964	1097	793	723	3060	1103	2700	1507	332	1271	1058
ENSG00000221539.1|SNORD99	6	0	7	9	18	4	17	1	23	7	7	6	1
ENSG00000162419.13|GMEB1	714	600	877	1041	942	835	863	877	740	1118	661	657	973
ENSG00000188060.8|RAB42	843	191	696	330	324	463	2056	852	3030	1452	39	124	888
ENSG00000120656.13|TAF12	1105	1115	1276	752	1084	800	1299	1295	1506	1642	1393	753	1508
ENSG00000229388.1|LINC01715	42	21	51	16	31	0	26	30	11	76	46	14	38
ENSG00000198492.16|YTHDF2	4358	2950	3413	3974	3510	3076	4687	4144	3960	4582	4491	3928	3950
ENSG00000116329.11|OPRD1	7	71	27	12	8	16	47	56	46	56	27	40	13
ENSG00000159023.22|EPB41	860	3478	2688	3908	1547	3937	1953	2185	1939	1800	2414	2001	2410
ENSG00000253304.2|TMEM200B	806	996	551	131	862	247	380	1186	182	488	731	302	1180
ENSG00000162510.6|MATN1	29	78	198	1204	0	16	116	34	59	110	0	22	119
ENSG00000186056.10|MATN1-AS1	213	123	382	459	96	183	235	90	95	116	99	45	192
ENSG00000060656.20|PTPRU	669	644	1012	4514	3017	2983	217	1304	444	653	439	688	884
ENSG00000116353.16|MECR	959	2469	862	955	704	737	828	2129	1508	1710	1980	1751	1373
ENSG00000116350.17|SRSF4	7456	5577	5943	5532	5177	4712	6672	6487	7043	8806	5859	7969	7282
ENSG00000223382.5|LINC01778	8	111	123	17	17	16	15	91	19	24	625	78	0
ENSG00000162511.8|LAPTM5	50940	6651	21452	5420	28606	69183	88165	22737	181485	28027	12006	18672	30256
ENSG00000162512.16|SDC3	21919	11017	18819	6774	11153	36723	41486	24945	25071	24885	26852	8194	19095
ENSG00000084628.10|NKAIN1	162	84	43	357	12	166	17	638	16	1265	1180	18	183
ENSG00000168528.12|SERINC2	535	1060	340	100	370	11097	1406	236	1080	284	2018	738	110
ENSG00000134644.16|PUM1	7332	4442	5335	7793	6251	6706	3456	5832	4670	9181	3781	8158	9284
ENSG00000229447.2|RP11-490K7.4	41	10	7	8	25	9	4	2	2	0	6	15	0
ENSG00000121766.16|ZCCHC17	2170	1910	1886	1911	1336	989	2070	2314	2454	2290	1965	1932	1743
ENSG00000121769.8|FABP3	1003	653	1059	1269	482	397	5221	2006	3613	3626	3009	796	847
ENSG00000060688.13|SNRNP40	3192	1451	2484	1975	1377	1252	1908	2233	1694	3227	1782	1737	2113
ENSG00000134668.12|SPOCD1	79	67	65	42	65	1873	82	631	5077	184	19	648	274
ENSG00000284543.1|LINC01226	0	1	25	0	7	11	27	5	6	9	3	0	5
ENSG00000142910.16|TINAGL1	1875	10064	3823	4761	895	2581	3693	8482	5560	219	7747	10957	5168
ENSG00000229167.2|RP11-73M7.1	0	0	3	0	0	4	5	2	0	0	4	7	0
ENSG00000121753.13|ADGRB2	1239	1227	4245	5766	888	1780	1128	2174	766	2576	314	585	2479
ENSG00000121764.11|HCRTR1	0	55	16	9	1	6	0	24	4	0	1	18	0
ENSG00000162517.13|PEF1	2837	2948	3610	2125	2110	3377	3347	3601	4313	3873	6321	2404	3119
ENSG00000235790.7|PEF1-AS1	88	32	58	133	27	12	7	72	15	53	6	12	32
ENSG00000084636.18|COL16A1	22982	15782	43350	34843	16534	2748	7643	33355	8944	34087	2880	12478	18097
ENSG00000184007.22|PTP4A2	14212	11846	15198	10964	11861	7109	12566	16069	14597	21009	10081	11058	20372
ENSG00000269967.1|RP11-84A19.4	7	4	0	3	3	30	9	4	4	6	0	4	11
ENSG00000121775.18|TMEM39B	1167	713	1153	1072	793	898	1254	1029	671	1101	647	725	1213
ENSG00000121774.18|KHDRBS1	7933	5935	11032	8321	7003	5255	7316	7708	7466	9298	5908	6235	9566
ENSG00000025800.14|KPNA6	4427	3288	3523	4331	3645	5791	3175	3913	3455	4246	4211	4508	3622
ENSG00000182866.17|LCK	408	172	611	155	935	3241	1082	855	563	1009	226	170	1271
ENSG00000160050.16|CCDC28B	422	430	683	554	730	320	536	749	410	696	786	144	599
ENSG00000224066.1|RP4-622L5.7	24	15	9	21	16	17	21	7	8	8	12	15	1
ENSG00000222046.3|DCDC2B	11	26	19	13	11	53	14	11	6	11	0	0	0
ENSG00000160055.20|TMEM234	362	650	455	559	431	882	738	609	579	398	664	432	524
ENSG00000084623.12|EIF3I	7940	7136	6506	7223	6692	6722	10742	7354	10512	11931	13396	7560	7344
ENSG00000084652.16|TXLNA	9344	5469	7939	7401	6690	7172	7717	6321	5400	12314	5083	7159	7394
ENSG00000160051.12|IQCC	271	172	237	333	148	124	70	328	161	260	248	103	211
ENSG00000220785.7|MTMR9LP	1192	1659	1261	1576	766	496	988	2377	853	891	968	487	1376
ENSG00000183615.6|FAM167B	210	239	314	106	222	739	208	198	115	138	566	58	222
ENSG00000162522.11|KIAA1522	473	525	1603	829	679	2584	439	684	655	1731	8884	636	846
ENSG00000176261.16|ZBTB8OS	1101	825	780	446	490	574	1063	783	1086	799	1236	562	600
ENSG00000273274.2|ZBTB8B	250	4	45	225	23	0	0	50	7	70	0	8	24
ENSG00000160062.15|ZBTB8A	2289	1158	1331	5631	927	456	370	1221	613	1835	475	1637	2007
ENSG00000116478.12|HDAC1	2724	2975	4634	1672	3501	3995	3263	2280	3166	2713	4813	2025	2680
ENSG00000162526.7|TSSK3	115	29	16	31	35	33	20	26	25	22	17	25	42
ENSG00000225828.1|FAM229A	617	281	221	582	265	412	421	501	242	361	635	213	278
ENSG00000160058.19|BSDC1	6744	5477	5836	9265	5280	6314	4511	5858	4529	6736	8394	5565	4732
ENSG00000175130.7|MARCKSL1	2766	3424	4589	8222	4937	3849	5844	4780	2672	12840	4968	3170	4536
ENSG00000162521.19|RBBP4	8638	7159	9457	10150	6617	4043	6146	8240	7462	11653	7443	5529	8421
ENSG00000162520.15|SYNC	225	1272	787	2875	293	184	103	1096	107	759	296	332	548
ENSG00000160097.20|FNDC5	6782	2529	2136	3449	719	100	1460	2640	369	1442	1874	482	2071
ENSG00000121905.10|HPCA	93	12	87	0	19	0	19	4	5	78	0	0	19
ENSG00000121900.19|TMEM54	1099	237	1155	84	1444	978	469	522	312	486	821	638	308
ENSG00000116497.18|S100PBP	2190	1214	1855	1835	2139	1774	1190	1566	1261	2094	1072	1100	2325
ENSG00000134684.12|YARS1	5103	2368	4444	3145	4183	5996	4927	4506	5072	6623	9549	5313	3681
ENSG00000287691.1|RP5-1174N9.3	0	0	0	3	18	7	13	24	0	10	3	0	6
ENSG00000116514.17|RNF19B	817	741	1281	723	2517	2276	3054	1480	1354	1961	2234	885	1585
ENSG00000278997.1|RP11-131M11.2	38	8	15	40	22	59	37	17	12	34	30	15	31
ENSG00000116525.14|TRIM62	665	412	445	654	575	1215	440	690	194	787	633	224	607
ENSG00000279179.1|RP11-131M11.3	40	13	15	44	30	55	2	16	0	10	19	22	7
ENSG00000160094.15|ZNF362	2441	1635	3233	2829	2130	2044	2181	3442	1818	3920	1288	1685	3070
ENSG00000004455.17|AK2	5804	9756	4966	5379	5214	3875	5011	7191	6350	11217	7165	7307	5607
ENSG00000142920.17|AZIN2	346	325	524	271	2293	483	200	346	184	753	794	107	249
ENSG00000121903.15|ZSCAN20	743	200	526	958	455	810	217	466	237	816	280	204	652
ENSG00000225313.5|RP11-415J8.3	400	146	84	182	226	502	114	167	205	129	82	313	52
ENSG00000134686.19|PHC2	15704	9341	9222	7972	10530	18492	14401	7008	23988	13460	10268	17072	8375
ENSG00000284154.1|MIR3605	11	9	6	3	6	16	9	6	6	4	3	7	4
ENSG00000222112.1|RN7SKP16	41	13	13	12	19	99	12	0	12	10	12	51	24
ENSG00000116544.12|DLGAP3	174	58	106	86	94	66	51	79	19	17	80	120	85
ENSG00000121904.18|CSMD2	4	12	58	151	813	3952	63	161	104	642	50	188	100
ENSG00000163866.9|SMIM12	2189	1600	1568	1110	1515	1893	2083	1600	2726	1618	3871	2255	1602
ENSG00000189280.3|GJB5	32	19	0	0	4	0	15	12	0	34	0	4	8
ENSG00000187513.9|GJA4	404	2784	1007	1341	2702	1084	902	2651	2216	83	1513	2577	4113
ENSG00000197056.11|ZMYM1	1070	417	843	844	1005	451	362	908	403	1182	261	531	1639
ENSG00000163867.17|ZMYM6	1664	1111	1166	1326	1695	1072	1346	1814	1698	1816	1129	1063	1812
ENSG00000284773.1|RP11-244H3.5	240	222	153	257	174	272	189	281	155	184	73	43	163
ENSG00000241014.2|GPR199P	17	24	21	28	18	18	11	19	4	11	3	11	12
ENSG00000271741.1|RP11-244H3.4	482	43	121	296	381	181	539	52	0	355	26	39	323
ENSG00000243749.1|TMEM35B	1854	1812	1085	1269	1396	999	1757	1433	2117	1602	1807	945	1725
ENSG00000239636.1|TFAP2E-AS1	59	40	87	38	97	152	109	76	39	18	20	0	62
ENSG00000116819.9|TFAP2E	188	60	109	271	227	228	95	53	69	101	18	51	74
ENSG00000116560.11|SFPQ	19124	10701	17698	18770	12314	11526	15728	12997	11242	16069	11410	15309	16222
ENSG00000126067.12|PSMB2	5862	4195	5262	4437	6437	5765	5283	5032	6342	7381	6212	3033	4722
ENSG00000142686.8|C1orf216	3367	1452	1725	2563	3356	902	1381	2102	1330	2407	1094	1190	2673
ENSG00000092853.14|CLSPN	1466	52	905	406	504	225	346	221	290	508	10	450	930
ENSG00000146463.12|ZMYM4	4317	2654	4385	7108	4654	2267	2778	3568	2572	6488	1894	2813	4913
ENSG00000142687.18|KIAA0319L	5451	2498	3074	3702	3710	5806	3429	3284	2975	3533	5508	2255	3250
ENSG00000020129.16|NCDN	2406	1435	2698	4639	2300	2783	1750	1661	1127	2676	2700	1491	2120
ENSG00000229994.1|RPL5P4	12	18	27	32	5	58	11	11	45	31	75	43	18
ENSG00000134698.11|AGO4	2084	1372	2076	1244	2795	3302	2139	2397	2503	1235	764	1662	2658
ENSG00000092850.12|TEKT2	4	13	79	4	0	0	51	0	0	25	11	5	11
ENSG00000116863.11|ADPRS	1779	1503	2088	1294	1524	1678	2406	1750	2472	3812	3388	1504	2123
ENSG00000171812.13|COL8A2	1401	347	8250	4916	4615	798	1014	1130	2085	9429	218	288	3181
ENSG00000092847.13|AGO1	3352	1622	2890	3922	3645	3928	2249	3463	2870	3036	2350	1436	3419
ENSG00000126070.20|AGO3	2579	2101	3018	3090	2771	3032	1489	2780	1454	5827	976	2511	3231
ENSG00000054116.12|TRAPPC3	2603	2962	2476	1984	2482	2354	3370	3881	3339	3717	5061	2021	2543
ENSG00000116871.16|MAP7D1	7270	7765	5324	4279	10355	14870	12391	9067	12371	10213	9619	6065	7595
ENSG00000214193.11|SH3D21	573	453	585	1758	494	1017	1971	1087	1383	3647	323	529	1129
ENSG00000142694.7|EVA1B	619	1042	1931	621	1746	1110	3269	1043	1875	1842	1022	438	1967
ENSG00000286379.1|RP11-268J15.6	28	30	67	140	21	33	25	81	13	170	16	12	68
ENSG00000054118.15|THRAP3	8675	7346	8470	7250	8415	7366	6676	8821	7624	10411	7536	8911	10005
ENSG00000116885.18|OSCP1	180	829	178	293	141	155	220	264	299	164	720	197	223
ENSG00000181817.6|LSM10	2150	1814	1989	883	1570	1742	2227	2248	2567	3270	2060	817	1994
ENSG00000196182.11|STK40	6050	5445	4686	4419	4035	4318	8560	6343	5697	14094	2954	6487	4950
ENSG00000163873.10|GRIK3	50	10	20	191	335	287	36	197	43	0	46	108	20
ENSG00000237749.4|RP3-423B22.5	5	6	2	6	3	6	10	14	7	2	4	7	5
ENSG00000163877.11|SNIP1	1487	824	1033	1936	1079	842	1487	1325	787	1453	889	1231	1373
ENSG00000169218.14|RSPO1	5	8	81	4	13	0	7	0	0	15	16	0	0
ENSG00000185090.15|MANEAL	1124	215	209	434	164	352	142	311	223	319	492	136	289
ENSG00000163875.16|MEAF6	3136	2458	3337	3069	3538	2375	3515	4297	3625	4186	3043	2207	4577
ENSG00000233621.2|LINC01137	100	227	154	14	281	168	158	62	277	154	665	25	46
ENSG00000163874.11|ZC3H12A	508	344	585	104	589	4071	2571	239	674	864	1091	741	169
ENSG00000116922.15|C1orf109	1762	648	1150	1314	1091	841	684	1199	855	2145	809	1062	1279
ENSG00000134690.11|CDCA8	879	51	1056	448	370	364	118	385	370	579	22	305	838
ENSG00000134697.13|GNL2	3482	2018	2881	2302	2551	1502	4296	2539	4342	3608	3157	5347	2647
ENSG00000163879.11|DNALI1	351	300	67	1078	238	134	877	306	82	994	826	253	291
ENSG00000116898.12|MRPS15	2457	5221	1924	1411	1598	1145	3056	2687	3954	2542	5021	3874	1986
ENSG00000119535.18|CSF3R	2871	1542	1489	652	1513	6184	7826	938	4055	1170	2182	1057	1996
ENSG00000185668.8|POU3F1	18	12	20	385	40	30	42	42	23	53	189	4	10
ENSG00000183520.12|UTP11	2171	1469	2163	1609	1976	884	2263	2098	1953	2105	3165	2268	1951
ENSG00000183431.12|SF3A3	4534	2787	4504	4395	3990	2517	3642	3965	4041	5737	4552	3364	4645
ENSG00000183386.10|FHL3	879	830	1280	318	1916	1532	890	634	1325	1045	1094	1157	771
ENSG00000197982.14|C1orf122	2167	4721	2343	1346	1992	1436	2266	1524	3079	2452	4525	1061	1422
ENSG00000204084.13|INPP5B	1680	1211	1518	1908	1645	1656	1484	1227	1135	1488	1183	992	1798
ENSG00000196449.4|YRDC	844	575	844	697	407	708	800	617	885	681	672	516	579
ENSG00000188786.10|MTF1	2447	1046	1302	4044	2077	3202	1231	1486	975	3254	999	1415	1928
ENSG00000116954.8|RRAGC	3077	3334	2442	2039	2960	2230	4214	4070	4072	4118	2676	4378	4239
ENSG00000274944.4|RP5-864K19.6	42	19	8	5	28	34	0	36	4	12	0	1	25
ENSG00000228436.3|RP5-864K19.4	81	235	33	19	32	39	81	186	71	118	94	130	29
ENSG00000131233.10|GJA9	40	0	4	10	9	4	7	2	0	3	6	0	2
ENSG00000158315.11|RHBDL2	101	131	67	34	281	138	53	49	39	95	58	30	47
ENSG00000214114.9|MYCBP	1317	876	792	411	824	530	706	714	1226	732	1158	570	941
ENSG00000174574.16|AKIRIN1	3180	3292	3306	3197	3102	2810	7169	3907	3859	3167	3045	5839	3370
ENSG00000168653.11|NDUFS5	2783	7628	6987	3590	3816	4369	5215	5868	7887	4538	11005	5983	2639
ENSG00000243970.3|PPIEL	434	554	179	557	246	350	434	105	237	256	298	377	224
ENSG00000183682.8|BMP8A	289	185	157	326	282	524	281	112	89	219	113	165	139
ENSG00000237624.1|OXCT2P1	80	110	62	120	22	295	56	67	38	277	65	15	62
ENSG00000127603.31|MACF1	18417	11805	16451	30530	24191	61001	9470	20506	9652	18862	7690	11703	19603
ENSG00000116983.13|HPCAL4	10	19	192	776	372	260	155	8	25	12	12	61	76
ENSG00000116981.4|NT5C1A	0	56	74	1542	86	77	24	52	26	5	34	28	87
ENSG00000116990.11|MYCL	68	70	294	111	641	253	237	99	119	68	18	14	366
ENSG00000043514.17|TRIT1	1016	662	686	660	831	354	772	813	774	1563	837	816	846
ENSG00000168389.18|MFSD2A	151	285	114	42	190	908	689	67	287	311	53	668	82
ENSG00000228477.1|RP3-342P20.2	6	18	2	8	3	23	13	2	5	20	1	6	6
ENSG00000084072.17|PPIE	2572	1995	2571	2312	1500	1882	2297	2649	2329	3839	2931	1499	2280
ENSG00000116985.12|BMP8B	557	10	45	79	240	502	152	21	69	57	69	36	92
ENSG00000198754.5|OXCT2	53	45	31	67	21	179	34	14	26	121	39	29	54
ENSG00000090621.15|PABPC4	7839	5639	7694	15376	10191	10332	21862	10769	19899	16933	10760	18833	11431
ENSG00000228060.3|PABPC4-AS1	4	0	4	29	0	2	10	12	2	13	0	13	0
ENSG00000163909.8|HEYL	494	475	875	217	2752	1975	530	560	597	128	2209	970	843
ENSG00000117000.9|RLF	2338	1064	1505	2485	1851	878	2740	1500	1432	4146	844	3881	2086
ENSG00000049089.15|COL9A2	521	231	825	102	384	121	551	332	356	260	693	91	148
ENSG00000084073.10|ZMPSTE24	4964	3533	4678	3870	5063	2239	4371	5396	5103	5326	4307	3357	6453
ENSG00000259943.1|RP1-39G22.7	2010	292	385	698	286	69	173	368	272	647	438	239	361
ENSG00000131236.18|CAP1	15751	11166	14744	12192	19689	24788	28019	14961	38844	16271	11066	14459	19218
ENSG00000131238.18|PPT1	14744	7308	9840	7311	12652	10461	25215	11421	25957	18187	7835	6522	15564
ENSG00000187801.15|ZFP69B	140	58	133	96	179	94	85	114	78	162	38	56	275
ENSG00000260920.2|RP1-228H13.5	216	76	192	139	139	116	118	209	134	425	25	20	260
ENSG00000187815.10|ZFP69	635	172	386	220	401	165	233	362	322	341	164	231	397
ENSG00000238287.1|RP11-656D10.3	17	19	6	24	8	0	7	46	22	20	0	9	16
ENSG00000164002.12|EXO5	864	387	754	564	558	371	427	777	553	775	315	329	827
ENSG00000238186.1|RP11-656D10.6	23	19	42	17	12	10	4	11	13	3	18	0	11
ENSG00000117010.17|ZNF684	335	144	284	169	244	64	282	626	239	326	427	150	471
ENSG00000117016.10|RIMS3	46	209	489	128	268	821	111	419	994	109	124	43	283
ENSG00000179862.7|CITED4	431	382	75	57	33	97	231	125	63	104	386	81	67
ENSG00000171793.16|CTPS1	3019	1253	2331	1342	1844	2149	1399	1503	1884	1128	1233	2523	1551
ENSG00000084070.12|SMAP2	9336	5971	8260	4601	6817	17428	27251	4102	13347	5450	5587	6561	6474
ENSG00000066136.20|NFYC	2979	2211	3592	2944	2531	2500	3025	3939	3213	4453	2999	1797	3361
ENSG00000117013.17|KCNQ4	0	142	58	150	24	39	43	216	13	79	78	134	37
ENSG00000272145.1|NFYC-AS1	1443	18	67	182	72	68	67	94	54	40	47	58	48
ENSG00000171790.15|SLFNL1	76	11	144	70	21	67	44	42	24	90	7	46	22
ENSG00000010803.16|SCMH1	2625	2322	2881	2575	2595	1557	1267	2194	1456	2029	1636	2596	1668
ENSG00000235358.2|RP11-399E6.1	5	14	16	6	4	9	0	3	0	9	6	5	14
ENSG00000286640.1|RP11-399E6.5	5	33	0	53	0	4	0	46	13	0	8	24	8
ENSG00000204060.7|FOXO6	439	199	427	970	71	23	116	464	11	864	65	20	793
ENSG00000281207.1|SLFNL1-AS1	102	54	74	48	46	101	26	46	61	49	33	47	22
ENSG00000177181.15|RIMKLA	64	97	158	140	19	32	39	219	45	526	74	82	65
ENSG00000127124.16|HIVEP3	353	778	1048	544	1457	2942	478	842	751	2029	466	2479	1200
ENSG00000171960.12|PPIH	1574	874	1109	1258	926	888	975	2083	1201	1319	1110	732	1297
ENSG00000285728.2|RP5-994D16.13	359	107	126	218	123	124	69	177	51	144	23	83	172
ENSG00000234917.2|RP5-994D16.3	30	7	11	4	7	0	15	12	2	18	16	0	0
ENSG00000198815.9|FOXJ3	3592	2708	3700	4788	3132	3651	2329	5374	2108	4264	1670	5011	4894
ENSG00000227527.2|RP11-223A3.1	51	87	0	33	17	3	11	45	0	24	25	42	34
ENSG00000127125.9|PPCS	3195	3211	2492	1663	2655	1346	3108	4603	4357	4900	5950	1947	3506
ENSG00000186409.18|CCDC30	378	99	228	378	286	309	123	386	137	371	288	91	244
ENSG00000066185.13|ZMYND12	66	163	71	37	106	16	137	138	132	136	271	83	97
ENSG00000236876.3|TMSB4XP1	22	7	14	2	6	10	23	24	17	4	7	7	3
ENSG00000225099.1|ATP6V1E1P1	23	23	15	4	3	13	15	15	20	13	37	6	20
ENSG00000065978.19|YBX1	30432	28977	32414	13729	29434	18942	81357	54140	84774	66186	33242	42612	38778
ENSG00000117394.24|SLC2A1	1966	1488	389	1742	990	2514	1421	895	3493	40005	1072	8847	435
ENSG00000227533.6|SLC2A1-AS1	10	34	0	57	21	39	55	56	28	101	89	21	9
ENSG00000243710.8|CFAP57	34	18	21	8	15	21	27	0	9	20	53	9	4
ENSG00000117395.13|EBNA1BP2	2329	1822	2685	1592	1895	1915	3004	2250	2902	2883	4617	2387	1663
ENSG00000117385.16|P3H1	11220	2708	17695	6570	8644	5678	9158	7912	5968	22926	2017	4671	8958
ENSG00000283580.3|RP5-994D16.12	36	44	47	31	44	14	8	46	42	54	32	10	43
ENSG00000164008.16|C1orf50	621	558	622	843	554	533	580	962	612	820	889	505	503
ENSG00000274386.5|TMEM269	72	42	53	36	40	31	18	50	15	105	5	22	20
ENSG00000164010.15|ERMAP	963	1487	1210	2125	1673	834	1013	1878	1243	843	1135	717	1180
ENSG00000228192.8|RP11-342M1.3	101	71	83	108	119	62	61	62	188	44	117	72	51
ENSG00000164011.18|ZNF691	638	418	455	666	568	503	284	857	641	653	865	230	582
ENSG00000177868.12|SVBP	850	1088	898	1020	574	255	719	1612	932	1086	607	443	1101
ENSG00000066056.14|TIE1	1217	6025	3281	2679	3004	6061	1188	4468	2868	1077	2557	6807	4761
ENSG00000117400.18|MPL	24	37	18	4	25	24	12	45	0	7	49	36	5
ENSG00000117399.14|CDC20	1032	30	1227	360	613	504	269	219	944	917	53	433	1114
ENSG00000066322.15|ELOVL1	4391	4364	3733	1809	4497	7320	5041	4973	7092	4308	5049	4309	3837
ENSG00000198198.17|SZT2	5172	3446	3780	7461	3849	8281	3375	3981	2470	4103	2126	3507	3834
ENSG00000178922.18|HYI	135	1233	631	112	160	244	403	789	513	353	2857	448	285
ENSG00000234694.1|RP1-92O14.3	32	24	15	0	10	8	0	38	0	0	14	29	6
ENSG00000159479.17|MED8	3027	1724	3140	2245	3079	1723	2672	3007	3218	4435	2297	2088	2781
ENSG00000229431.1|MED8-AS1	47	16	56	64	28	8	22	23	9	22	10	45	8
ENSG00000117407.17|ARTN	21	19	31	29	6	5	22	8	4	42	16	34	28
ENSG00000237950.3|RP11-7O11.9	280	25	26	95	25	82	40	57	27	58	45	27	24
ENSG00000288573.1|RP11-7O11.3	62	8	0	29	11	21	5	6	13	17	8	4	0
ENSG00000117408.11|IPO13	3093	1711	2134	2512	2229	3993	2564	1947	2369	2505	3094	1217	1701
ENSG00000066135.13|KDM4A	4078	2342	4098	4896	4679	3777	2530	4567	2545	5730	3141	2320	3720
ENSG00000236200.6|KDM4A-AS1	196	77	90	127	64	207	47	135	47	111	184	30	81
ENSG00000126091.21|ST3GAL3	1272	2053	1643	1741	687	1318	1113	1714	1011	1547	2452	1204	1130
ENSG00000142949.17|PTPRF	6460	21641	4841	53125	5016	7065	759	20439	7236	30127	8032	14365	9134
ENSG00000132768.14|DPH2	1566	668	1007	1014	977	1314	891	1149	1250	1440	1462	1609	1024
ENSG00000117410.14|ATP6V0B	6120	3206	4558	1932	5614	9669	10348	5027	14246	4215	10422	3044	3778
ENSG00000117411.18|B4GALT2	3397	1489	5754	1242	3941	3044	2610	4788	2983	3648	2475	3492	2794
ENSG00000159214.13|CCDC24	217	263	320	178	279	319	147	173	207	181	566	176	167
ENSG00000196517.13|SLC6A9	476	189	1074	402	522	627	175	300	167	410	4703	55	550
ENSG00000230615.7|RP5-1198O20.4	16	7	98	0	59	12	3	46	69	87	369	0	14
ENSG00000178028.14|DMAP1	1754	2222	2263	3585	1818	2245	2139	2704	2014	2541	8849	1695	2398
ENSG00000117419.16|ERI3	2460	2307	2917	2334	2332	2294	2145	2854	2434	4094	3359	1448	2351
ENSG00000187147.18|RNF220	3869	2626	3761	5704	2638	3184	3766	3829	3914	3670	3926	2173	3646
ENSG00000126106.14|TMEM53	283	684	490	535	360	698	1002	710	987	735	976	528	515
ENSG00000198520.12|ARMH1	29	47	192	68	97	161	70	166	218	119	91	29	93
ENSG00000142959.5|BEST4	31	14	38	13	14	45	16	0	0	41	53	0	25
ENSG00000142945.13|KIF2C	1218	58	2088	436	633	511	216	242	643	651	58	418	1166
ENSG00000142937.12|RPS8	23547	36004	37004	43144	45606	20773	61951	70406	73700	77223	86908	52130	44468
ENSG00000200913.1|SNORD46	21	5	9	6	10	0	13	5	5	11	9	11	2
ENSG00000225721.5|RP11-269F19.10	25	6	11	22	9	15	20	10	15	11	8	9	8
ENSG00000202031.1|SNORD38A	42	17	5	21	35	6	33	13	20	31	16	27	5
ENSG00000188396.4|DYNLT4	13	11	7	18	41	44	71	21	15	5	86	45	0
ENSG00000222009.8|BTBD19	713	1093	1128	1142	1991	881	1404	478	584	540	295	683	408
ENSG00000173846.13|PLK3	902	1471	1443	1000	1237	2396	8465	1275	2942	1018	1381	1119	893
ENSG00000117425.14|PTCH2	175	230	276	259	112	107	621	488	166	505	201	93	347
ENSG00000070785.17|EIF2B3	1281	2063	1209	974	884	633	1792	1650	2015	1420	2908	1499	1435
ENSG00000186603.7|HPDL	79	16	10	41	32	35	19	12	49	134	26	42	115
ENSG00000162415.7|ZSWIM5	77	143	250	129	86	285	15	1224	36	500	1033	48	65
ENSG00000281912.1|LINC01144	164	18	47	53	13	20	25	24	27	30	40	7	2
ENSG00000132781.20|MUTYH	884	523	741	763	542	683	783	935	758	655	564	394	1024
ENSG00000070759.17|TESK2	238	295	554	1102	489	225	663	877	369	609	246	217	487
ENSG00000288208.1|RP4-534D1.6	34	31	35	53	0	24	0	9	17	16	34	41	47
ENSG00000132773.12|TOE1	862	738	931	1020	444	465	815	591	535	766	773	403	787
ENSG00000126088.14|UROD	2851	4828	3108	3146	2420	3028	5013	4269	5203	5588	12284	2450	4411
ENSG00000126107.15|HECTD3	2758	2346	2149	2503	2137	3470	3588	3322	3034	3074	3807	1340	2914
ENSG00000280670.3|CCDC163	71	133	221	262	144	102	46	158	115	227	52	85	82
ENSG00000132763.15|MMACHC	661	466	455	454	359	408	301	512	384	696	719	426	510
ENSG00000117450.15|PRDX1	10798	8831	10968	6613	11281	11360	21579	13211	25372	13453	18094	5798	9907
ENSG00000117448.14|AKR1A1	6319	3632	6824	4662	5694	6492	12726	6205	10176	8139	5898	2809	5799
ENSG00000132780.17|NASP	10370	4522	7696	6979	4903	3006	6398	6303	5041	7168	4075	7143	8456
ENSG00000159588.15|CCDC17	73	148	43	91	49	98	72	63	49	68	70	65	72
ENSG00000225447.1|RPS15AP10	0	4	4	22	8	27	8	4	0	11	0	14	0
ENSG00000197429.11|IPP	687	577	627	1926	891	439	339	844	263	1019	419	599	860
ENSG00000159592.11|GPBP1L1	4426	4515	5085	5149	5528	3864	4490	5568	5988	6945	4335	5741	5735
ENSG00000234329.1|RP11-767N6.2	40	13	27	56	28	71	29	49	8	26	0	19	30
ENSG00000159596.7|TMEM69	1760	1354	1102	1304	997	776	1184	1422	1786	1873	1616	1038	1349
ENSG00000230896.1|RP11-767N6.7	75	76	99	100	29	27	53	94	16	54	67	31	45
ENSG00000086015.22|MAST2	10680	2508	9065	8504	6905	4971	4204	3382	3210	7127	2372	2881	4265
ENSG00000117461.15|PIK3R3	2545	3601	4439	3939	3413	3057	2016	3197	2606	1067	1861	2561	2260
ENSG00000117472.10|TSPAN1	30	118	48	59	88	134	56	46	39	29	237	13	8
ENSG00000085998.14|POMGNT1	3331	6006	3624	3419	3859	6058	3333	3264	4255	3038	6418	3837	2919
ENSG00000171357.6|LURAP1	108	26	134	103	291	181	286	69	184	60	385	16	125
ENSG00000085999.13|RAD54L	725	9	592	178	232	187	71	168	174	357	3	155	415
ENSG00000132128.17|LRRC41	6763	4508	6479	9829	5586	6349	5419	6363	4607	8933	4882	5857	5407
ENSG00000173660.12|UQCRH	2476	7339	3503	2977	2728	2576	4814	5736	6460	5772	6006	6264	3294
ENSG00000232022.7|FAAHP1	63	79	35	19	71	19	11	77	54	112	61	29	79
ENSG00000117481.11|NSUN4	2101	1183	1144	1624	1170	1535	1498	1319	1252	1407	2283	1547	1494
ENSG00000117480.16|FAAH	249	761	235	482	116	146	260	291	250	630	1891	451	249
ENSG00000269956.2|MKNK1-AS1	100	29	5	104	22	99	29	79	12	23	0	44	27
ENSG00000079277.22|MKNK1	7235	2962	3276	2727	4555	5598	5294	5049	5149	5453	2293	3526	3991
ENSG00000142961.15|MOB3C	5737	2686	2348	3716	2790	2370	3774	3031	3159	4505	1983	4558	4404
ENSG00000123472.12|ATPAF1	1462	4244	1666	1442	1633	1165	1316	2288	2586	2243	8486	2498	2092
ENSG00000159658.15|EFCAB14	9023	7782	9061	10625	16168	10582	5767	10179	9072	10894	4887	16105	26747
ENSG00000162366.8|PDZK1IP1	4	200	0	8	16	214	0	0	9	12	324	38	0
ENSG00000162367.11|TAL1	224	1647	871	638	368	838	60	889	290	253	313	619	462
ENSG00000226252.1|RP1-18D14.7	17	150	54	93	25	51	0	100	26	8	37	36	26
ENSG00000225762.1|LINC01389	10	11	8	0	0	12	3	4	18	0	0	12	3
ENSG00000186564.6|FOXD2	54	67	97	432	5	40	10	133	26	8	71	73	171
ENSG00000237424.1|FOXD2-AS1	399	225	120	1181	41	323	107	324	261	43	136	145	454
ENSG00000117834.13|SLC5A9	45	33	29	35	17	15	10	38	7	27	21	18	30
ENSG00000272491.1|RP5-1024N4.4	18	22	16	16	6	17	24	65	31	6	61	43	12
ENSG00000142973.14|CYP4B1	6	3959	11	406	0	0	58	734	477	142	1496	7857	50
ENSG00000154198.14|CYP4Z2P	0	32	0	0	0	0	0	0	12	0	7	26	0
ENSG00000187048.13|CYP4A11	0	34	0	0	0	0	0	43	0	0	58	7	0
ENSG00000186377.8|CYP4X1	6	399	120	79	50	63	73	751	201	483	423	433	203
ENSG00000186160.5|CYP4Z1	0	37	0	16	0	0	0	0	0	0	27	16	4
ENSG00000224805.2|LINC00853	8	19	3	0	3	0	10	9	23	0	19	8	11
ENSG00000123473.17|STIL	887	131	906	376	473	293	175	311	259	419	26	262	648
ENSG00000162368.14|CMPK1	6461	6947	6566	5648	6765	3726	7463	8108	10618	11308	7362	7465	9919
ENSG00000269113.4|TRABD2B	365	627	360	1235	229	1578	375	263	159	571	274	428	727
ENSG00000225028.1|RP11-330M19.1	0	10	3	0	0	39	0	0	0	8	12	12	0
ENSG00000132122.12|SPATA6	1571	995	1037	1808	676	268	872	1629	621	1413	889	783	1002
ENSG00000235105.1|RP11-329A14.1	70	14	66	26	98	59	102	73	102	86	183	35	61
ENSG00000185104.20|FAF1	2363	1909	2663	2309	1832	1223	2361	2373	2244	3331	2569	1876	2718
ENSG00000186094.17|AGBL4	8	65	36	52	0	0	0	28	8	48	0	13	0
ENSG00000162373.13|BEND5	68	356	1158	1000	79	7	147	890	132	1206	447	327	571
ENSG00000123080.12|CDKN2C	6870	14547	8735	4832	1397	451	916	4401	2771	4083	2343	2826	6260
ENSG00000123091.5|RNF11	4857	8825	6907	9353	5544	3626	4905	9905	7322	11806	7573	9951	7980
ENSG00000233406.5|RP11-296A18.5	17	2	2	2	3	34	5	9	1	16	1	2	3
ENSG00000085831.16|TTC39A	31	74	100	20	14	133	95	60	103	966	438	61	78
ENSG00000085832.17|EPS15	7725	4950	4819	5663	9004	4933	5539	5779	6111	6190	5623	7164	7837
ENSG00000227070.1|EPS15-AS1	3	0	0	9	0	28	0	12	0	5	9	1	2
ENSG00000232027.2|RP11-275F13.3	7	4	6	13	0	42	17	0	10	3	3	0	0
ENSG00000117862.13|TXNDC12	5636	3740	4271	2164	4305	2898	5630	3328	6873	3828	3927	2502	3456
ENSG00000285839.1|RP11-91A18.6	477	0	9	0	8	483	2	287	61	525	0	213	5
ENSG00000198841.4|KTI12	774	377	606	590	567	431	1016	563	729	393	1197	357	748
ENSG00000134717.18|BTF3L4	4418	4118	3680	4083	4054	2074	3461	4122	4145	6908	4886	3474	4552
ENSG00000224680.4|PLA2G12AP1	63	10	40	2	4	0	8	0	0	41	0	3	4
ENSG00000117859.19|OSBPL9	4374	3097	4058	4299	3714	1789	3291	4151	4192	4458	5075	5436	4797
ENSG00000266993.3|RP4-657D16.3	12	7	17	14	3	7	77	37	2	23	42	61	48
ENSG00000078618.22|NRDC	8871	6356	8086	6778	8222	7027	7812	7451	9441	11221	7322	6321	7844
ENSG00000116157.6|GPX7	1918	858	3214	1098	2857	339	1876	1997	1459	2609	431	1583	2326
ENSG00000162377.6|COA7	2322	972	1191	1125	1339	814	1042	1237	1205	1866	1124	1395	1533
ENSG00000182183.15|SHISAL2A	23	3	4	22	37	175	21	0	15	10	20	4	34
ENSG00000157077.16|ZFYVE9	2369	1962	2769	3516	1847	1089	1106	3040	947	3554	1632	1847	3342
ENSG00000154222.15|CC2D1B	2556	2121	2066	1950	2196	4453	2897	2139	2599	2760	2926	2202	2437
ENSG00000228407.2|RP4-800M22.1	5	9	8	19	8	0	12	4	1	8	8	8	2
ENSG00000287078.1|RP11-155O18.7	52	1	9	0	3	1	0	0	1	22	12	4	0
ENSG00000203995.10|ZYG11A	10	34	14	60	4	25	0	32	0	12	0	39	11
ENSG00000085840.13|ORC1	779	13	239	202	132	145	122	196	320	414	40	149	264
ENSG00000134748.13|PRPF38A	3976	2423	3713	5658	2596	1056	2671	3316	2253	5808	1984	2503	3495
ENSG00000134744.14|TUT4	2673	1550	2925	4274	2500	2241	1357	2014	1390	3212	1975	2249	3022
ENSG00000162378.13|ZYG11B	2953	2561	2821	4948	4232	2643	1781	3275	1866	3326	2117	2541	3972
ENSG00000228929.1|RPS13P2	52	97	84	114	133	78	126	258	177	106	157	158	102
ENSG00000121310.17|ECHDC2	1345	12966	1460	10754	1221	1759	1666	2613	2097	1020	8913	5308	1084
ENSG00000116171.19|SCP2	11165	18800	6962	14229	8951	2313	9351	13701	12486	8695	8934	9491	9268
ENSG00000230953.2|RP4-631H13.6	12	25	3	192	16	33	0	2	3	8	0	53	16
ENSG00000236360.2|RRAS2P1	19	20	10	11	22	7	13	25	19	0	35	95	17
ENSG00000230138.2|LINC02812	18	23	6	8	40	14	0	19	8	0	22	4	65
ENSG00000174348.14|PODN	30556	51554	5762	96925	8494	1326	11487	39835	6940	15693	4049	5038	15595
ENSG00000162383.13|SLC1A7	857	1484	93	752	90	14	168	1836	171	663	79	111	558
ENSG00000235563.1|RP11-334A14.8	29	18	15	11	10	0	27	104	15	75	0	9	0
ENSG00000226754.2|RP5-1024G6.5	26	96	25	13	50	30	15	114	35	41	146	26	90
ENSG00000157193.18|LRP8	535	879	464	14268	493	1578	213	1329	584	761	235	277	897
ENSG00000162385.11|MAGOH	1070	939	1521	814	593	366	903	1258	1180	1129	1294	722	906
ENSG00000157184.7|CPT2	1713	3425	1078	1749	1307	1275	1559	1234	2686	815	4406	1261	1005
ENSG00000236723.2|RP5-1024G6.2	9	21	8	10	2	5	8	17	18	0	11	6	9
ENSG00000162384.14|CZIB	3263	3802	3441	3165	1900	1557	2892	3482	3136	3059	3173	1973	2691
ENSG00000058804.12|NDC1	2169	885	1694	1548	1343	906	901	1446	1182	2008	710	1038	2117
ENSG00000174332.5|GLIS1	34	63	57	303	314	90	12	23	13	28	56	27	35
ENSG00000219102.3|HNRNPA3P12	3	2	12	0	2	14	8	2	10	6	4	12	15
ENSG00000058799.15|YIPF1	1529	1155	858	690	1414	1200	1704	1084	1639	1431	2287	1084	1961
ENSG00000211452.11|DIO1	57	0	0	3	14	16	18	0	13	19	25	0	21
ENSG00000116212.15|LRRC42	1087	752	1451	844	1087	633	1155	1035	1122	1404	2358	1025	1028
ENSG00000081870.12|HSPB11	1018	741	1474	725	869	700	1211	956	1406	851	1483	661	958
ENSG00000116205.14|TCEANC2	2072	823	1070	1251	1194	825	682	1549	785	1006	695	632	1181
ENSG00000116209.12|TMEM59	18881	16359	17430	11489	17259	9348	18035	19952	16326	26408	21965	13978	17540
ENSG00000280378.1|RP4-758J24.6	34	9	13	36	12	38	18	24	24	23	15	15	4
ENSG00000162390.18|ACOT11	712	169	748	993	201	897	826	319	1181	701	487	207	492
ENSG00000162391.12|FAM151A	27	492	25	14	7	44	35	231	35	47	178	90	9
ENSG00000162396.6|PARS2	339	178	328	244	251	205	90	565	188	241	311	245	287
ENSG00000006555.11|TTC22	16	34	15	34	57	159	39	0	9	56	103	5	20
ENSG00000184313.20|MROH7	35	87	179	281	109	199	419	265	167	285	70	78	140
ENSG00000271723.5|MROH7-TTC4	542	239	403	509	355	207	69	0	427	220	0	63	220
ENSG00000243725.7|TTC4	1079	913	1383	1121	898	816	1319	1782	1337	2378	1529	1526	1441
ENSG00000169174.11|PCSK9	106	25	139	0	90	13	13	81	50	136	50	110	86
ENSG00000116133.13|DHCR24	1514	6770	2405	1467	973	3209	439	4540	15665	2181	445389	15514	3424
ENSG00000256407.2|RP11-446E24.4	6	7	15	9	0	15	0	0	0	0	0	1	4
ENSG00000215883.11|CYB5RL	1176	556	830	1226	349	616	434	998	262	639	485	235	736
ENSG00000116221.15|MRPL37	3072	4051	3283	3356	2823	3761	3847	3906	5246	5213	6663	4020	3467
ENSG00000157216.16|SSBP3	3320	2862	4939	4695	1800	2600	3556	4532	2726	5241	4664	1714	4226
ENSG00000198711.5|SSBP3-AS1	18	4	33	51	44	62	28	29	6	60	40	38	45
ENSG00000162402.14|USP24	5821	3828	3598	5579	4476	8122	3061	4670	3876	4785	2545	9885	5380
ENSG00000234810.4|RP11-90C4.1	164	39	28	879	4	4	3	204	14	58	0	5	209
ENSG00000260971.4|RP1-158P9.2	47	5	40	152	2	11	10	10	9	27	5	6	46
ENSG00000284686.1|RP1-158P9.3	44	53	24	79	3	19	59	23	29	42	7	30	111
ENSG00000223956.3|LINC01767	3	0	24	13	8	0	20	0	0	5	10	0	22
ENSG00000162407.9|PLPP3	48928	29351	24612	165515	3909	3076	15785	50999	8152	45320	8159	13018	91681
ENSG00000162409.11|PRKAA2	109	372	118	212	44	263	39	317	45	396	123	682	372
ENSG00000185839.3|RP4-592A1.2	14	85	63	52	23	41	63	112	31	61	115	55	59
ENSG00000184292.7|TACSTD2	61	97	148	23	420	79	219	81	91	129	38	96	32
ENSG00000283445.1|RP11-63G10.4	0	3	13	4	4	71	0	4	0	3	4	0	0
ENSG00000162601.11|MYSM1	3030	1287	1800	3416	2821	2014	1140	2280	1178	2297	537	2805	2769
ENSG00000173406.16|DAB1	57	15	53	39	55	89	37	103	107	132	19	247	459
ENSG00000162600.12|OMA1	682	959	554	623	833	403	887	851	691	865	1495	685	995
ENSG00000223416.3|RPS26P15	6	0	1	10	8	12	1	4	4	3	37	7	0
ENSG00000286918.1|RP4-592A1.5	21	0	6	4	15	14	0	12	2	6	3	0	7
ENSG00000232453.7|LINC02777	59	34	90	32	110	72	61	58	288	19	121	24	43
ENSG00000234807.7|LINC01135	41	33	41	61	65	23	61	79	20	141	211	86	101
ENSG00000134716.11|CYP2J2	8	4	31	172	57	8	0	32	0	24	0	4	0
ENSG00000134709.12|HOOK1	20	5	56	17	81	0	4	41	10	81	440	0	57
ENSG00000237352.4|LINC01358	323	67	83	94	66	71	74	107	150	397	42	31	36
ENSG00000224609.8|FGGY-DT	154	29	41	61	78	11	70	51	31	139	15	27	84
ENSG00000172456.18|FGGY	183	327	242	252	1884	333	490	219	720	135	1385	210	244
ENSG00000177606.8|JUN	22789	88860	73045	165233	31028	18588	40345	91959	40521	49709	26067	57674	111122
ENSG00000162604.12|TM2D1	2146	1665	1787	2409	1079	924	1248	2275	1607	2713	2045	1762	2330
ENSG00000132854.19|KANK4	189	2965	1041	1432	72	16	114	2527	407	4306	507	606	1439
ENSG00000162607.13|USP1	4324	1475	4201	4080	3323	709	1262	3772	2259	5232	1181	2005	6184
ENSG00000231252.3|RP11-436K8.1	0	0	14	33	24	21	0	7	4	18	0	3	19
ENSG00000162599.17|NFIA	6525	7227	5836	12467	713	1919	2372	8387	3282	4434	4118	6406	6966
ENSG00000237928.6|NFIA-AS2	33	0	28	120	43	40	8	142	15	170	8	40	82
ENSG00000132849.21|PATJ	259	502	407	957	283	646	226	409	180	355	728	416	314
ENSG00000230798.5|FOXD3-AS1	116	0	4	0	0	79	29	4	4	0	10	0	0
ENSG00000187140.6|FOXD3	238	6	30	4	0	70	32	0	4	8	0	0	0
ENSG00000125703.15|ATG4C	1330	1120	1319	896	1745	285	1398	1809	1352	1339	1025	573	1894
ENSG00000116641.18|DOCK7	4227	2345	3842	4282	4473	2337	2605	3505	2701	4333	1343	2628	4724
ENSG00000132855.5|ANGPTL3	0	0	11	20	0	58	5	2	8	9	2	13	0
ENSG00000235545.1|RP11-230B22.1	102	10	12	15	18	12	0	0	5	17	0	0	5
ENSG00000185483.12|ROR1	3973	539	1493	3396	5873	292	1299	2083	914	3822	96	895	3891
ENSG00000223949.8|ROR1-AS1	10	0	0	3	1199	20	99	14	128	345	0	24	2
ENSG00000088035.18|ALG6	683	937	691	470	918	573	607	792	485	797	739	597	1013
ENSG00000142856.17|ITGB3BP	1016	335	909	687	643	248	404	711	902	1248	575	252	1005
ENSG00000203965.13|EFCAB7	822	234	491	723	700	85	221	491	273	699	569	233	669
ENSG00000079739.17|PGM1	4275	25307	6255	5065	7277	1839	4580	6351	6145	12758	13716	16843	4669
ENSG00000116652.6|DLEU2L	83	24	72	28	76	42	15	11	27	53	0	30	22
ENSG00000244256.3|RN7SL130P	9	18	6	0	8	4	2	0	0	0	0	31	0
ENSG00000158966.16|CACHD1	1413	4261	3470	3149	530	616	333	4878	759	4207	1736	1200	3700
ENSG00000162433.15|AK4	809	6467	494	1235	827	1277	156	1329	3021	10341	1029	7125	1282
ENSG00000116675.16|DNAJC6	24	153	57	70	23	350	41	98	80	153	662	238	109
ENSG00000162434.13|JAK1	13872	14046	11052	11369	15928	17664	12054	14145	11410	19784	6948	26964	18073
ENSG00000226891.9|LINC01359	21	62	14	44	5	7	6	98	22	14	21	16	80
ENSG00000162437.14|RAVER2	304	1064	1318	1466	512	241	234	1297	275	1362	1215	850	1810
ENSG00000185031.6|SLC2A3P2	0	0	4	22	5	0	0	7	0	0	0	0	5
ENSG00000265996.1|MIR3671	3	4	2	17	0	0	7	4	0	3	4	2	6
ENSG00000213625.9|LEPROT	11361	9429	7447	7051	10805	5625	6573	12735	9247	9675	9312	10315	9940
ENSG00000116678.20|LEPR	383	3099	942	1841	1534	638	2254	9682	1417	2138	2882	12673	2362
ENSG00000152760.10|DYNLT5	255	66	166	32	115	124	44	162	129	137	60	71	120
ENSG00000184588.18|PDE4B	4477	530	2563	376	2412	3082	2222	806	1607	3824	392	1675	1901
ENSG00000118473.23|SGIP1	132	41	145	14	598	662	47	55	204	421	61	140	85
ENSG00000081985.13|IL12RB2	1199	385	507	146	1446	1259	271	308	309	722	159	443	860
ENSG00000162594.16|IL23R	0	10	3	4	0	4	0	0	0	8	130	0	14
ENSG00000152763.17|DNAI4	209	71	92	171	397	104	120	194	152	294	207	40	125
ENSG00000198160.15|MIER1	3025	2078	2853	2869	3922	1532	2127	3297	2228	4788	2682	3062	4365
ENSG00000116704.8|SLC35D1	2381	1172	2259	2665	3225	1830	727	1583	1021	1727	1011	1787	1679
ENSG00000116717.13|GADD45A	3297	3854	2524	2504	2452	3700	3722	2969	3567	7246	2413	8247	3371
ENSG00000142864.15|SERBP1	15997	12867	15430	24092	16171	9135	14354	15099	18641	25591	13434	21691	25046
ENSG00000024526.17|DEPDC1	881	4	959	507	512	104	43	132	360	880	9	305	1292
ENSG00000232284.7|GNG12-AS1	64	50	98	123	33	48	26	45	48	114	54	42	44
ENSG00000162595.7|DIRAS3	287	117	312	3859	178	64	238	137	156	395	546	472	41
ENSG00000116729.14|WLS	9779	7000	7023	5861	3701	6708	3947	6081	2921	10854	5488	4537	6638
ENSG00000172380.6|GNG12	12739	9639	14650	16701	11769	4801	4023	11301	6265	17189	8556	12548	15562
ENSG00000234383.1|CTBP2P8	30	30	20	14	17	30	12	6	5	3	16	13	9
ENSG00000271992.1|RP11-42O15.3	13	11	4	5	4	0	0	2	0	7	20	11	0
ENSG00000197568.14|HHLA3	336	326	285	191	345	271	319	335	477	486	1020	237	251
ENSG00000118454.13|ANKRD13C	2861	1538	2174	2392	2097	1031	1409	2657	1647	3101	1498	1889	2924
ENSG00000116761.12|CTH	106	114	145	215	220	119	42	319	199	129	482	209	155
ENSG00000033122.21|LRRC7	1017	21	296	98	67	22	79	81	25	310	9	60	244
ENSG00000066557.6|LRRC40	1316	672	1301	921	1231	373	742	1397	1168	1569	736	1083	1753
ENSG00000116754.13|SRSF11	16067	8763	9856	15078	9512	4331	6493	10766	7981	10156	5199	11974	9482
ENSG00000286863.1|RP4-660H19.2	40	6	16	213	11	0	21	79	5	7	0	0	46
ENSG00000178965.14|ERICH3	42	7	6	22	18	12	5	8	12	0	108	0	73
ENSG00000116791.14|CRYZ	1688	1999	1393	1002	2067	512	1543	1782	1804	1852	2312	1573	3188
ENSG00000162623.16|TYW3	1584	1075	1138	1855	1079	271	824	1696	1164	1505	1457	1148	1740
ENSG00000272864.1|RP11-17E13.2	12	15	31	15	9	0	4	26	0	16	69	7	43
ENSG00000137968.16|SLC44A5	0	13	39	37	28	0	4	0	8	84	62	12	0
ENSG00000285778.2|RP11-275A6.1	0	92	0	0	0	0	0	0	8	49	0	13	0
ENSG00000162620.16|LRRIQ3	6	274	27	0	83	17	0	157	96	15	96	119	19
ENSG00000254685.8|FPGT	1734	991	1180	1260	1373	347	788	1448	1201	918	904	693	1832
ENSG00000259030.8|FPGT-TNNI3K	121	142	146	229	211	105	127	319	44	29	119	60	169
ENSG00000116783.15|TNNI3K	21	4	1	4	4	2	2	8	2	0	0	20	1
ENSG00000050628.20|PTGER3	296	7106	4219	417	375	327	365	2719	1357	2093	1891	3722	2218
ENSG00000229956.11|ZRANB2-AS2	25	80	43	98	57	22	0	53	35	39	70	31	33
ENSG00000172260.15|NEGR1	9032	1147	3792	15415	554	178	719	9133	405	3078	1236	3238	10283
ENSG00000235782.1|RP3-333A15.1	26	21	11	0	0	63	3	25	0	41	4	8	0
ENSG00000269933.1|RP3-333A15.2	4	116	38	0	0	0	6	4	12	34	26	8	4
ENSG00000235079.1|ZRANB2-AS1	21	0	7	0	5	0	0	19	8	3	0	0	0
ENSG00000132485.14|ZRANB2	10136	8174	6551	10975	7184	1939	3552	8497	4830	6871	3487	7553	8706
ENSG00000207721.1|MIR186	18	4	22	41	14	9	0	18	0	21	2	11	13
ENSG00000057468.7|MSH4	28	0	23	63	5	10	0	4	10	22	0	4	16
ENSG00000226415.1|TPI1P1	271	270	318	112	222	283	287	249	391	517	591	210	255
ENSG00000117069.15|ST6GALNAC5	747	0	1499	224	575	191	356	128	28	1999	593	16	22
ENSG00000117054.15|ACADM	2904	15925	3146	2872	2112	684	2033	3520	4354	2812	7827	10091	5101
ENSG00000137955.16|RABGGTB	3105	2745	2136	2868	2413	1550	3334	3242	4134	2293	4464	4019	2388
ENSG00000142892.15|PIGK	4198	2895	3996	4098	5320	1044	2338	5721	2883	3623	2174	3190	7476
ENSG00000226084.5|RP4-706A16.3	289	424	260	667	543	209	520	815	677	541	676	496	568
ENSG00000184005.11|ST6GALNAC3	808	997	1628	581	213	168	372	758	330	819	308	2342	599
ENSG00000036549.13|ZZZ3	2848	1553	1809	3828	3074	1300	2769	2599	1505	2111	1554	2203	2821
ENSG00000154027.19|AK5	0	18	29	7	198	33	36	25	328	42	43	108	13
ENSG00000077254.14|USP33	5695	7345	3771	5046	4442	2230	2446	6789	2978	4128	3421	6364	6269
ENSG00000180488.15|MIGA1	2091	1218	1357	4328	1957	1187	706	1985	1073	2027	1033	1608	2749
ENSG00000219201.4|RP11-181C21.4	1346	708	808	1198	1285	429	565	709	651	526	197	855	1176
ENSG00000235613.2|NSRP1P1	2	2	4	2	5	13	0	0	5	6	28	0	4
ENSG00000122420.10|PTGFR	2195	327	16735	1372	15501	394	124	5822	863	3980	1089	228	456
ENSG00000162614.19|NEXN	5746	2271	2461	215	1433	760	1142	1814	1534	439	2535	3121	546
ENSG00000162613.17|FUBP1	7595	4562	4269	6029	5568	4985	4428	5418	4318	4312	4879	7615	5366
ENSG00000235927.4|NEXN-AS1	201	24	81	19	48	67	19	28	10	14	43	31	0
ENSG00000162616.9|DNAJB4	4735	3259	5290	3889	5206	2685	5359	3948	2292	2546	5175	3173	2727
ENSG00000137960.6|GIPC2	359	510	247	174	403	133	90	413	251	296	3975	324	403
ENSG00000273338.1|RP11-386I14.4	11	8	32	6	9	15	0	0	0	0	0	19	0
ENSG00000285928.1|RP11-386I14.5	182	45	102	21	94	96	73	125	69	51	59	28	26
ENSG00000213561.4|RP11-386I14.2	0	0	3	0	5	4	8	0	27	3	36	0	5
ENSG00000137959.17|IFI44L	18265	3370	11608	5221	5651	2082	9312	5578	6075	8238	1174	1130	22026
ENSG00000137965.11|IFI44	13468	3452	8114	4466	4153	1453	5825	3856	5799	4973	1759	1869	9818
ENSG00000162618.15|ADGRL4	1648	6751	2947	2302	6005	1855	1902	6905	4845	1702	1800	10470	11355
ENSG00000230787.1|PSAT1P3	0	23	19	11	1	0	6	27	5	0	0	12	38
ENSG00000117114.20|ADGRL2	8451	5003	7288	7279	5379	4582	1665	11453	2094	7119	2619	7768	12216
ENSG00000227288.3|ARID3BP1	17	2	35	7	8	71	17	10	13	7	11	11	26
ENSG00000233008.6|LINC01725	44	0	3	0	0	0	12	0	0	0	0	0	0
ENSG00000137976.8|DNASE2B	27	8	20	0	11	0	3522	115	539	0	5	11	37
ENSG00000137941.17|TTLL7	1306	871	786	459	1831	474	175	215	130	654	148	605	546
ENSG00000142875.19|PRKACB	4037	2420	3768	3507	6250	1807	8269	3934	4592	3178	2001	4121	6988
ENSG00000271576.1|PRKACB-DT	1560	117	102	64	102	20	14	53	52	74	54	110	46
ENSG00000203943.9|SAMD13	79	56	130	126	61	4	246	74	58	44	280	80	43
ENSG00000117155.17|SSX2IP	1907	215	3287	873	1975	378	1342	461	759	2019	195	350	1066
ENSG00000153898.13|MCOLN2	97	30	120	27	222	359	394	59	335	116	873	39	198
ENSG00000280099.1|RP11-33E12.2	47	196	361	199	0	9	20	296	59	31	226	126	8
ENSG00000097096.9|SYDE2	108	301	548	1437	101	189	55	350	101	191	210	587	270
ENSG00000162642.14|C1orf52	2003	1823	1539	1764	1183	624	1275	1306	1358	1949	1191	1821	1913
ENSG00000162643.13|DNAI3	175	82	97	128	65	28	376	26	81	56	1237	27	47
ENSG00000055732.13|MCOLN3	1234	488	748	163	50	48	996	313	501	195	2249	430	284
ENSG00000122432.18|SPATA1	119	17	33	12	10	29	21	14	15	4	22	38	3
ENSG00000117133.11|RPF1	1637	1607	1859	1440	1471	909	2320	1361	2685	1730	2332	1800	2366
ENSG00000174021.11|GNG5	3631	3375	3480	1425	2912	4189	6691	2375	9602	3391	4450	3624	2958
ENSG00000285851.1|RP11-118B23.9	132	149	174	67	118	154	195	49	110	0	283	109	72
ENSG00000117151.13|CTBS	3269	1973	3113	1328	3767	1769	3790	1634	3616	2678	2329	1882	3139
ENSG00000284882.1|RP11-118B23.6	67	9	18	6	28	60	133	30	300	57	35	11	63
ENSG00000223653.6|RP11-131L23.1	27	22	40	32	0	43	61	14	8	34	12	51	48
ENSG00000153904.21|DDAH1	2604	1071	3745	1478	1306	2445	724	1142	2214	2164	4549	5865	1609
ENSG00000273264.1|RP11-131L23.2	4	6	11	7	0	3	5	8	13	0	3	5	18
ENSG00000282057.1|RP4-621F18.2	26	6	23	11	63	133	1	7	15	13	4	46	0
ENSG00000142867.14|BCL10	1384	1128	1665	1858	1567	1166	1939	1116	1642	1707	1292	1856	1734
ENSG00000272691.1|RP11-290M5.4	13	4	18	14	0	7	2	9	0	0	0	3	0
ENSG00000117174.11|ZNHIT6	2173	1545	1743	5275	2440	1138	1334	1153	1629	1362	987	2217	2707
ENSG00000285210.1|LINC02795	8	10	21	0	94	27	14	13	0	0	0	19	18
ENSG00000137975.8|CLCA2	1809	8455	56	937	231	121	345	754	184	1498	22	211	121
ENSG00000142871.18|CCN1	25636	65198	164921	35524	26516	33461	47595	18818	49858	44254	40488	146016	61479
ENSG00000171502.15|COL24A1	219	480	324	650	8706	101	45	175	105	276	58	460	195
ENSG00000122417.15|ODF2L	3257	1389	1139	1636	3153	1265	1635	1258	1293	1069	1194	1300	2344
ENSG00000236915.2|CLCA4-AS1	0	17	0	0	0	28	3	0	0	0	0	12	8
ENSG00000261737.1|CLCA4-AS1	148	160	70	113	89	41	37	55	137	71	65	250	51
ENSG00000097033.14|SH3GLB1	12364	12116	9260	6860	13474	6487	8368	8432	17309	14340	5632	15057	13263
ENSG00000183291.17|SELENOF	13069	9840	11013	9850	12363	5317	12487	9055	16076	13153	11077	10455	13507
ENSG00000153936.17|HS2ST1	4974	2028	3432	2768	5721	3576	4649	1947	5125	4414	4639	4237	3997
ENSG00000267272.5|LINC01140	882	3419	805	458	239	45	1549	737	1915	1459	690	1369	1820
ENSG00000225568.1|RP11-384B12.3	12	5	9	3	17	10	6	18	10	2	2	0	7
ENSG00000143013.13|LMO4	5348	6643	5731	2596	3374	3372	3993	2939	5935	3831	2703	3368	4249
ENSG00000117226.12|GBP3	5416	1624	1776	2130	2297	1359	2268	2727	2685	2411	1057	881	4668
ENSG00000137944.18|KYAT3	1521	1509	681	895	2070	478	1346	1514	1867	540	2396	1650	1796
ENSG00000213516.10|RBMXL1	2227	1145	1142	1581	1444	713	974	772	762	555	934	1108	1561
ENSG00000237505.8|PKN2-AS1	63	26	8	8	11	0	4	35	43	3	7	17	6
ENSG00000137947.12|GTF2B	1282	1438	1424	1561	1402	626	3056	1139	1650	774	2210	1334	1469
ENSG00000279778.1|RP11-60A14.1	333	43	69	4	54	8	22	62	30	49	8	8	170
ENSG00000065243.20|PKN2	3808	3160	3374	4940	4760	1948	1614	2864	1748	2207	2596	3790	5677
ENSG00000241975.1|ELOCP19	30	14	10	43	41	22	11	2	6	5	2	32	32
ENSG00000117228.11|GBP1	12815	3287	9584	3146	4766	2834	5832	3799	4266	5549	1365	2437	11942
ENSG00000213512.3|GBP7	22	1	0	17	1	5	0	9	2	1	65	1	4
ENSG00000162654.9|GBP4	8058	2272	1583	2947	5248	4974	2395	4875	1561	3588	815	2071	11813
ENSG00000284734.1|RP4-620F22.3	29	11	11	12	17	26	52	17	21	22	15	6	46
ENSG00000234518.2|PTGES3P1	329	382	809	270	225	183	222	501	255	245	280	155	260
ENSG00000162645.13|GBP2	5671	2564	3811	3621	5989	3651	7279	4279	7698	4917	9809	3007	6660
ENSG00000154451.14|GBP5	2006	315	1232	294	2498	6153	1834	1653	1788	2757	246	387	4837
ENSG00000232882.1|PHKA1P1	36	46	29	114	37	7	4	51	30	32	55	53	21
ENSG00000233593.10|LINC02609	915	308	306	261	342	53	208	182	174	340	381	309	498
ENSG00000162664.17|ZNF326	2917	1615	2120	2462	1658	1147	1054	1493	1270	962	1007	1682	2122
ENSG00000228175.3|GEMIN8P4	21	65	13	19	8	0	23	13	13	22	81	6	26
ENSG00000122482.21|ZNF644	4137	2033	2511	4384	3708	1410	1598	2069	1979	2234	1338	3132	4559
ENSG00000286548.1|RP4-644F6.4	18	20	18	36	8	19	8	19	0	17	9	0	30
ENSG00000197147.15|LRRC8B	633	498	499	384	896	1119	507	1138	1050	1003	2759	1267	1448
ENSG00000231999.7|LRRC8C-DT	344	152	56	185	179	307	137	163	102	79	235	122	179
ENSG00000171492.14|LRRC8D	2022	1106	957	409	2347	1063	1811	1098	1376	968	2881	692	1758
ENSG00000225492.6|GBP1P1	466	120	148	394	114	62	172	240	138	406	74	56	667
ENSG00000171488.15|LRRC8C	3210	2350	1548	2429	2543	3820	2537	2534	1773	1551	1359	3307	4224
ENSG00000272931.1|LRRC8D-DT	48	5	0	0	6	0	24	5	0	4	6	0	8
ENSG00000097046.13|CDC7	1827	122	1093	230	716	203	409	357	336	438	149	220	709
ENSG00000162669.16|HFM1	77	11	147	89	21	5	59	145	0	16	101	11	0
ENSG00000230667.6|SETSIP	20	26	5	17	30	25	23	11	24	19	11	28	35
ENSG00000172031.7|EPHX4	12	0	64	25	122	117	9	49	30	55	36	121	128
ENSG00000273487.1|RP4-621B10.8	20	7	4	0	24	0	12	0	16	0	22	8	0
ENSG00000189195.15|BTBD8	511	175	210	352	474	191	85	238	273	65	461	447	457
ENSG00000069702.11|TGFBR3	29978	9096	5998	5938	2287	1676	4154	9778	3257	11889	9280	22704	12653
ENSG00000174842.17|GLMN	714	248	391	337	510	130	342	331	563	204	295	501	530
ENSG00000122484.9|RPAP2	2591	805	1223	1917	1906	1053	693	1034	893	722	985	1051	1482
ENSG00000162676.12|GFI1	183	94	278	53	353	1857	295	46	154	187	89	37	348
ENSG00000067208.15|EVI5	2939	1210	1695	1708	2946	1665	1416	1394	1448	614	1059	979	2038
ENSG00000287797.1|RP11-430H15.1	0	10	0	0	8	4	0	0	0	0	0	0	6
ENSG00000143033.18|MTF2	1359	880	1320	1335	1536	540	948	1170	1179	869	792	648	1770
ENSG00000154511.12|DIPK1A	1907	2710	626	109	1624	564	396	464	716	653	526	1621	867
ENSG00000229052.2|RP11-386I23.1	30	67	0	0	3	55	0	0	0	0	5	14	0
ENSG00000122406.14|RPL5	17369	30209	21818	44935	36133	10604	32714	39156	43880	18926	51397	39201	31315
ENSG00000207523.1|SNORA66	22	10	8	11	20	7	6	13	9	4	10	9	7
ENSG00000137942.18|FNBP1L	2098	5409	2694	2408	3657	1170	631	2602	2480	1378	1039	8604	3572
ENSG00000122483.17|CCDC18	556	282	553	782	393	314	270	281	408	243	110	270	577
ENSG00000223745.8|CCDC18-AS1	894	798	383	689	892	883	585	624	430	298	541	418	661
ENSG00000117505.13|DR1	5393	3769	5249	5236	5206	3628	2721	3822	4407	3350	2443	4955	8756
ENSG00000117500.13|TMED5	11880	9154	4445	6975	7514	3253	6535	5432	13840	4567	5835	9677	8156
ENSG00000137936.18|BCAR3	1199	3814	771	1623	1666	2328	594	1575	2426	694	2229	3760	1478
ENSG00000224093.5|BCAR3-AS1	9	8	0	0	2	14	0	0	2	1	0	11	0
ENSG00000260464.1|RP4-561L24.3	154	69	91	151	49	0	33	46	20	40	52	54	125
ENSG00000067334.14|DNTTIP2	3313	2228	2763	3279	2749	1146	3424	2307	4152	1711	3537	3976	3531
ENSG00000023909.10|GCLM	1078	2171	890	840	1278	1639	857	839	1337	1062	3139	2205	1557
ENSG00000198691.13|ABCA4	157	57	144	25	46	184	13	34	44	18	73	80	42
ENSG00000117528.14|ABCD3	2493	1977	1793	1881	2673	978	1117	1390	1931	928	2445	1786	2206
ENSG00000137962.13|ARHGAP29	3044	4213	2668	2175	2948	2601	1447	4308	1888	1227	839	6456	6138
ENSG00000117525.14|F3	2712	21217	4098	26524	14024	1373	633	2180	21062	2936	2849	14336	8204
ENSG00000224081.9|SLC44A3-AS1	114	68	106	37	480	28	57	165	312	197	144	59	69
ENSG00000143036.17|SLC44A3	94	117	157	60	389	74	32	310	129	114	511	137	134
ENSG00000172339.10|ALG14	469	963	631	466	508	249	367	573	736	316	1794	653	488
ENSG00000117519.16|CNN3	14877	9305	26758	4084	20364	4522	6994	9916	8279	8648	17219	12522	13851
ENSG00000235501.6|CNN3-DT	330	196	466	67	250	149	111	88	148	117	1606	229	252
ENSG00000152078.10|TLCD4	74	1179	924	227	518	76	67	391	123	259	1650	2085	358
ENSG00000226026.6|RP11-57H12.3	31	43	15	40	37	14	0	28	0	39	8	15	27
ENSG00000122481.17|RWDD3	728	696	745	576	684	166	495	606	647	283	661	479	1015
ENSG00000228852.6|RP11-57H12.5	22	6	19	28	8	7	0	6	16	8	0	8	6
ENSG00000271092.5|TLCD4-RWDD3	141	67	63	148	0	6	3	87	26	16	18	88	119
ENSG00000228502.1|EEF1A1P11	149	344	224	445	176	83	252	623	235	270	410	256	189
ENSG00000228971.3|LINC02607	0	241	6	14	17	19	0	41	75	0	44	266	0
ENSG00000137970.7|RPL7P9	3074	4599	2525	4623	3978	1499	4074	7774	5853	4593	6951	6045	4181
ENSG00000117569.19|PTBP2	2021	1486	1734	2909	928	815	541	902	950	651	789	1952	2073
ENSG00000162627.17|SNX7	1996	676	2287	2755	2563	586	1141	1399	1155	1137	1461	864	2841
ENSG00000117600.14|PLPPR4	279	344	1639	2409	713	382	2028	800	309	829	46	551	812
ENSG00000188641.14|DPYD	11359	3312	2550	13842	6206	3765	4564	2580	6129	3151	693	3130	8296
ENSG00000228057.1|SEC63P1	11	7	19	4	19	15	5	7	13	7	5	21	17
ENSG00000223656.1|HMGB3P10	0	17	12	2	0	0	0	15	3	0	6	21	0
ENSG00000156869.14|FRRS1	1539	408	579	1189	584	438	747	700	2340	812	494	413	2098
ENSG00000162688.17|AGL	1975	2742	1341	8458	3580	854	799	1221	1425	791	1115	5021	3728
ENSG00000099260.11|PALMD	688	12742	1662	2787	1387	727	1647	7710	3145	652	11366	6830	5611
ENSG00000181656.7|GPR88	43	36	5	1633	21	9	11	17	40	8	25	20	106
ENSG00000162692.12|VCAM1	7460	3268	5109	3538	5878	2950	8692	7578	6572	2388	7506	6754	11683
ENSG00000079335.20|CDC14A	548	213	526	426	670	588	385	396	263	471	154	373	1364
ENSG00000162694.14|EXTL2	2454	1273	3257	2614	2501	471	832	945	975	1290	2376	1288	3619
ENSG00000273204.1|RP4-549L20.3	35	4	3	15	12	0	16	3	7	2	42	32	9
ENSG00000162695.12|SLC30A7	4233	1265	2490	2551	4202	2898	2431	1533	2717	1677	1549	2586	3073
ENSG00000117543.21|DPH5	1063	807	808	1686	1091	373	766	899	1058	480	2091	630	1315
ENSG00000233184.7|RP11-421L21.3	261	285	353	359	536	125	199	309	228	147	735	193	413
ENSG00000235795.1|RP11-421L21.2	4	1	0	4	9	14	27	0	10	3	6	0	14
ENSG00000117620.15|SLC35A3	2190	1436	1103	1676	2894	1055	1080	1406	1560	969	1031	1644	2153
ENSG00000283761.1|RP4-714D9.5	701	256	138	391	62	68	21	48	5	27	0	1061	58
ENSG00000122435.10|TRMT13	1844	793	930	1491	1051	376	625	911	753	541	583	968	1858
ENSG00000122477.13|LRRC39	104	40	63	57	158	15	617	67	122	99	271	77	158
ENSG00000137992.15|DBT	2824	2136	1296	3125	1901	823	910	1626	1455	1155	2472	2224	2357
ENSG00000224616.3|RTCA-AS1	923	470	199	861	390	194	91	202	177	149	196	202	278
ENSG00000228084.1|RP5-884G6.2	25	13	4	0	16	0	0	0	14	0	3	22	4
ENSG00000156875.14|MFSD14A	3493	2591	3037	3609	3368	2232	2561	2091	3560	1947	3488	3080	4924
ENSG00000156876.10|SASS6	342	157	338	279	424	181	120	262	197	167	147	190	586
ENSG00000285530.1|RP11-305E17.8	10	4	7	11	0	19	0	0	0	0	0	0	17
ENSG00000137996.13|RTCA	3000	1972	1699	2062	2229	1490	2371	1868	3497	1906	2541	2298	2462
ENSG00000183298.5|RPSAP19	31	57	65	49	69	69	134	113	138	93	194	72	108
ENSG00000170989.10|S1PR1	2320	11409	4970	5238	4784	6631	2566	7743	5607	2445	4961	15304	8533
ENSG00000225938.1|RP4-575N6.4	23	75	58	51	27	36	16	88	31	20	23	81	59
ENSG00000060718.22|COL11A1	20	225	1293	337	15625	1261	65	472	4536	2139	176	2478	26953
ENSG00000227850.1|SEPTIN2P1	9	2	8	9	0	12	0	7	9	8	2	4	4
ENSG00000232952.1|RP11-90H3.1	43	13	37	82	21	4	16	26	24	26	9	28	42
ENSG00000198890.9|PRMT6	1408	735	1451	997	1805	788	813	827	813	714	1021	723	2414
ENSG00000224550.1|NDUFA4P1	10	18	14	0	4	6	10	4	8	2	56	10	4
ENSG00000224613.7|RP11-153F1.1	9	0	0	18	12	0	0	0	0	0	45	4	10
ENSG00000185946.16|RNPC3	2488	2116	616	2533	1366	1084	435	1278	699	450	552	1499	1488
ENSG00000240038.7|AMY2B	1451	1582	429	939	617	346	1017	1076	597	244	1082	1075	476
ENSG00000226822.3|LINC02785	63	4	35	0	37	63	256	40	179	25	8	0	40
ENSG00000162631.20|NTNG1	113	32	2323	2714	591	869	353	346	290	1816	29	420	3255
ENSG00000085491.17|SLC25A24	5546	2448	4181	5007	5465	3048	3450	3225	6821	4167	1609	3868	7034
ENSG00000260879.1|RP11-483I13.5	22	18	25	2	0	0	53	0	37	6	0	32	1
ENSG00000280186.1|RP11-483I13.6	49	39	61	22	53	27	17	37	40	14	27	35	13
ENSG00000134215.16|VAV3	994	338	847	1164	872	1076	1213	798	1787	664	279	740	1256
ENSG00000162639.16|HENMT1	1136	642	912	564	639	290	900	417	784	340	417	285	701
ENSG00000285923.1|RP11-256E16.3	199	21	30	72	13	0	0	16	0	0	0	12	21
ENSG00000162636.16|FAM102B	5965	1501	4221	4319	4051	1385	3905	2584	2514	2921	514	2630	6406
ENSG00000134186.12|PRPF38B	6410	3704	4311	6510	4969	2725	4758	3421	4739	2997	2560	5944	5768
ENSG00000116266.11|STXBP3	3335	2387	2391	2453	3558	1033	2953	2187	4035	1730	2495	2372	3884
ENSG00000085433.16|WDR47	1628	1280	1002	2412	1485	797	781	1000	1383	863	894	1327	1364
ENSG00000244716.3|RP11-20O24.4	1006	2341	1813	3025	2189	957	1667	3252	2030	1264	2493	2807	1470
ENSG00000162641.20|AKNAD1	124	10	78	0	28	12	0	6	0	3	38	0	54
ENSG00000121957.15|GPSM2	4320	872	2309	834	1968	837	494	696	1425	680	373	1105	2412
ENSG00000121940.16|CLCC1	3260	2992	3346	4479	2195	2695	2167	2476	2344	1836	2491	2277	4041
ENSG00000197780.10|TAF13	1308	1370	1382	1140	1242	1067	1810	907	1860	811	1646	1403	1261
ENSG00000270066.3|SCARNA2	7	7	5	4	4	39	47	12	7	0	3	13	19
ENSG00000273382.1|TMEM167B-DT	54	131	90	98	64	72	62	92	50	4	168	92	66
ENSG00000215717.7|TMEM167B	5617	3565	3685	6237	4815	1984	3495	3829	4422	4044	4104	4438	7364
ENSG00000116299.17|ELAPOR1	53	36	53	165	66	234	167	11	45	100	63	5	84
ENSG00000134222.16|PSRC1	823	520	970	2077	331	260	183	245	522	300	146	452	856
ENSG00000143126.8|CELSR2	336	369	416	456	428	905	351	256	150	81	500	302	379
ENSG00000031698.13|SARS1	5305	5353	3986	7135	4838	6605	6709	4900	6526	2831	9377	5350	6463
ENSG00000143028.9|SYPL2	58	455	124	122	51	207	129	72	42	23	596	379	99
ENSG00000162650.17|ATXN7L2	517	360	483	931	248	293	255	292	270	283	402	216	310
ENSG00000181754.7|AMIGO1	543	383	346	142	193	373	66	543	117	59	2577	204	149
ENSG00000174151.15|CYB561D1	950	590	946	960	1107	1424	583	944	375	479	638	382	1217
ENSG00000134243.12|SORT1	3012	19087	2344	16317	2914	7320	7642	6341	13985	2107	4093	16854	5802
ENSG00000143106.13|PSMA5	2539	1854	2364	1463	2849	3073	3149	2111	4702	1500	5567	1915	2583
ENSG00000156097.12|GPR61	38	12	0	32	0	7	0	3	3	0	8	14	0
ENSG00000065135.12|GNAI3	9378	4032	6380	7086	8186	3221	8147	4574	8540	5797	4057	7769	11104
ENSG00000134183.13|GNAT2	23	7	3	0	14	25	13	0	0	10	8	0	20
ENSG00000116337.20|AMPD2	7351	3253	6156	10931	4142	3720	3859	1912	3407	3266	2208	2437	4186
ENSG00000184371.14|CSF1	13304	5564	5598	6441	10640	10102	8523	6067	7197	6016	7836	4696	9724
ENSG00000168765.17|GSTM4	718	1113	1189	482	786	725	1272	653	1922	189	1311	1260	783
ENSG00000213366.13|GSTM2	2843	4413	3601	2946	1134	958	1671	2804	2056	1384	2533	5536	4448
ENSG00000134184.13|GSTM1	339	436	4121	207	1633	119	2249	272	2240	175	423	4236	474
ENSG00000134201.12|GSTM5	44	1146	4171	910	0	8	17	1494	432	761	433	584	1431
ENSG00000134202.11|GSTM3	2418	2697	2507	782	2881	827	1248	1857	1445	1374	2738	3029	2756
ENSG00000186150.5|UBL4B	10	102	16	46	4	16	16	3	22	8	6	5	44
ENSG00000224965.1|LINC02586	3	4	6	5	0	0	0	12	8	0	14	0	15
ENSG00000143093.15|STRIP1	3642	2129	2440	4724	2455	2812	1743	1523	1952	938	2145	2103	3196
ENSG00000258634.3|RP4-773N10.4	911	532	678	1973	611	397	401	558	340	315	355	411	899
ENSG00000197106.7|SLC6A17	4	0	12	63	139	1941	20	0	4	13	16	42	0
ENSG00000168710.18|AHCYL1	9419	8589	7885	7619	8046	5310	6382	6417	7522	4596	10168	13029	7853
ENSG00000116396.15|KCNC4	684	752	571	2519	1969	2048	493	884	549	194	582	434	999
ENSG00000143125.6|PROK1	5	62	0	0	0	13	0	0	0	5	815	5	0
ENSG00000259834.1|RP11-284N8.3	72	65	184	16	298	314	225	182	53	161	49	64	299
ENSG00000177272.9|KCNA3	14	22	75	6	186	349	176	31	35	104	35	4	197
ENSG00000177301.16|KCNA2	1205	3835	181	435	50	388	33	270	101	72	58	360	23
ENSG00000162775.17|RBM15	859	301	425	946	707	1190	458	360	351	384	331	772	815
ENSG00000168679.18|SLC16A4	2340	1717	834	1183	2704	194	256	70	172	588	185	207	415
ENSG00000224699.9|LAMTOR5-AS1	374	117	57	67	44	49	28	27	20	18	50	61	48
ENSG00000227963.1|RBM15-AS1	0	7	11	37	8	0	0	0	28	0	11	8	0
ENSG00000273373.1|RP5-1074L1.4	493	400	80	277	205	198	37	239	94	66	107	167	275
ENSG00000134248.14|LAMTOR5	3035	3934	2930	1707	2213	2177	3308	2307	4858	1591	5704	3295	2389
ENSG00000261654.1|RP11-96K19.4	16	19	8	0	9	450	10	1	12	5	9	4	12
ENSG00000273010.1|RP11-96K19.5	12	23	22	30	10	22	0	12	1	20	15	20	37
ENSG00000232811.1|RP11-96K19.2	42	25	17	10	25	173	25	20	14	13	39	0	23
ENSG00000121931.16|LRIF1	1090	589	1372	1059	657	933	589	844	545	1315	793	588	1337
ENSG00000143119.14|CD53	11010	2419	6943	2163	8109	12321	20993	5034	30778	7177	3147	3264	8224
ENSG00000173947.14|PIFO	64	164	10	57	148	40	20	28	25	47	175	105	50
ENSG00000156171.15|DRAM2	3150	4177	2537	2032	4963	2322	8320	3723	7108	2212	4805	3604	5523
ENSG00000134255.14|CEPT1	3237	2962	2536	3023	3024	1923	3421	2838	3771	2077	3327	2503	4620
ENSG00000064886.14|CHI3L2	508	28883	771	1212	448	2798	263	328	520	913	223	9944	443
ENSG00000162777.17|DENND2D	1785	929	1245	1150	1493	3382	3992	1450	2825	2435	1843	1073	1826
ENSG00000116455.14|WDR77	1978	1913	1771	1126	1374	1758	1684	1364	2311	754	3113	2321	1769
ENSG00000116459.11|ATP5PB	7087	7525	5179	5273	5871	2682	7154	5743	11485	4182	13097	8536	7058
ENSG00000085465.13|OVGP1	190	97	35	71	84	79	47	121	77	63	50	79	75
ENSG00000260948.1|RP11-552M11.8	55	41	33	44	121	50	20	35	0	80	47	44	25
ENSG00000233337.1|UBE2FP3	29	9	9	7	18	38	6	27	13	8	16	1	23
ENSG00000143110.12|C1orf162	4612	693	2401	599	1584	2445	8736	1923	11604	1602	2272	1750	2384
ENSG00000231437.3|LINC01750	154	31	18	73	48	25	0	8	57	123	65	13	9
ENSG00000121933.19|TMIGD3	1336	119	166	100	284	560	2693	171	1994	1150	879	416	259
ENSG00000282608.2|ADORA3	2618	568	1167	946	882	3240	2266	914	1627	2080	1369	571	1116
ENSG00000116473.14|RAP1A	8521	6451	6075	4192	7567	3083	10579	6013	15511	5558	6600	7393	8615
ENSG00000231346.5|LINC01160	127	17	51	11	16	6	41	24	59	0	38	25	9
ENSG00000197852.12|INKA2	3955	2065	958	12202	1553	3729	1864	2430	1552	544	480	1297	1105
ENSG00000227811.3|INKA2-AS1	135	89	0	121	64	270	30	49	28	39	0	42	33
ENSG00000064703.13|DDX20	1559	804	970	1180	1474	911	970	839	882	536	862	998	1487
ENSG00000171385.10|KCND3	613	309	311	1642	1262	301	144	409	428	843	362	805	216
ENSG00000231246.2|LINC02884	769	1201	124	2633	103	74	396	1286	608	817	545	1115	1288
ENSG00000184599.14|TAFA3	17	0	266	17	18	49	92	34	85	16	9	12	23
ENSG00000215866.8|LINC01356	10	6	0	32	20	0	0	46	0	31	7	7	12
ENSG00000143079.15|CTTNBP2NL	2536	1835	2309	2560	3582	2833	3832	1816	3306	1220	1049	2936	3867
ENSG00000134245.18|WNT2B	5509	818	1386	1614	293	364	2127	4208	485	4060	444	199	8236
ENSG00000007341.19|ST7L	2047	642	852	1607	914	715	612	648	1022	463	1253	827	1213
ENSG00000116489.13|CAPZA1	12387	5860	10748	5967	10686	4462	11747	6599	15018	7425	5413	6812	11449
ENSG00000273483.1|RP4-671G15.2	18	3	4	3	0	0	7	0	3	2	0	0	13
ENSG00000155363.18|MOV10	5010	2389	4181	4999	2858	3997	3588	2969	3141	2278	3568	1776	4944
ENSG00000155366.17|RHOC	9253	10406	8758	7557	12692	23231	11784	10600	23288	6376	13662	8143	9903
ENSG00000155367.15|PPM1J	48	39	49	25	37	67	74	72	32	21	50	16	48
ENSG00000225075.1|RP11-426L16.3	8	0	18	0	2	8	0	11	0	0	0	0	0
ENSG00000155380.13|SLC16A1	7453	2334	3204	2556	6531	1136	2072	1676	3782	6070	2406	5551	4711
ENSG00000229020.4|AKR7A2P1	12	3	4	11	8	6	4	0	0	0	0	7	3
ENSG00000226419.8|SLC16A1-AS1	648	178	223	242	395	488	168	68	304	182	240	520	293
ENSG00000238198.2|LRIG2-DT	44	124	74	104	27	45	15	32	52	49	59	62	103
ENSG00000198799.12|LRIG2	1929	864	1337	2653	1359	2292	742	1288	956	1350	725	1470	2057
ENSG00000081026.19|MAGI3	1152	632	1462	4230	1650	473	202	742	257	467	428	414	1982
ENSG00000116793.16|PHTF1	1546	568	1280	583	2134	780	863	575	982	516	964	522	1113
ENSG00000232499.2|RP11-512F24.1	68	26	47	62	30	26	48	43	55	23	56	42	99
ENSG00000232450.1|RP4-730K3.3	50	10	32	5	26	7	29	8	16	10	19	42	30
ENSG00000081019.13|RSBN1	1690	1122	1175	2933	1949	1375	905	1213	1116	1221	787	1910	2666
ENSG00000134242.16|PTPN22	630	234	456	109	1214	785	673	527	1962	646	136	146	602
ENSG00000188761.13|BCL2L15	38	15	24	13	25	32	4	68	4	21	12	6	21
ENSG00000134262.13|AP4B1	1411	1119	1207	1870	1002	1270	870	1012	1376	585	1157	538	1382
ENSG00000118655.7|DCLRE1B	1400	385	905	865	978	791	822	594	1266	560	180	608	1331
ENSG00000226167.1|AP4B1-AS1	126	16	79	89	101	97	44	26	35	10	16	23	68
ENSG00000116774.12|OLFML3	10122	15668	28818	10744	12403	3740	5247	10741	6886	8854	2741	8147	23825
ENSG00000235527.7|HIPK1-AS1	50	15	4	20	5	4	0	6	5	0	31	16	12
ENSG00000163349.22|HIPK1	5571	4287	4163	7922	6086	10432	3540	3367	3180	2420	3110	6675	6601
ENSG00000197323.12|TRIM33	3309	1602	2235	2873	3563	2706	1738	1784	2041	1384	1567	2502	3667
ENSG00000116748.22|AMPD1	25	18	0	0	52	0	0	0	0	12	45	0	26
ENSG00000175984.15|DENND2C	167	134	199	349	381	154	38	237	75	63	113	200	236
ENSG00000116752.6|BCAS2	2193	1958	1782	2372	1996	525	1783	1665	2256	1188	2657	1927	2280
ENSG00000052723.12|SIKE1	5602	2084	4060	3645	2986	837	1477	2085	1950	2146	1241	2055	5298
ENSG00000134198.10|TSPAN2	195	396	406	72	686	102	139	313	264	72	181	329	507
ENSG00000134259.6|NGF	226	24	552	116	120	37	295	48	50	71	104	124	138
ENSG00000228035.1|NGF-AS1	30	88	51	112	10	14	119	339	61	11	23	11	164
ENSG00000235933.1|LINC01779	79	0	4	0	0	0	0	0	18	0	4	8	4
ENSG00000173212.5|MAB21L3	10	7	0	7	0	57	12	9	0	4	4	9	29
ENSG00000163393.13|SLC22A15	432	187	411	357	432	748	798	95	608	117	414	222	360
ENSG00000173218.15|VANGL1	2454	1317	1768	1947	2976	1797	589	1609	897	918	830	1409	4175
ENSG00000118729.12|CASQ2	36	530	246	283	78	45	173	433	151	4	270	171	433
ENSG00000009307.16|CSDE1	26720	35540	26958	48256	36289	14416	29913	29138	40795	19657	34740	47397	35939
ENSG00000213281.5|NRAS	4656	1777	3575	2793	5427	2080	3460	2882	5106	2590	1685	2922	5611
ENSG00000225079.2|FTH1P22	10	12	3	11	41	120	6	10	11	17	4	5	35
ENSG00000116824.5|CD2	304	211	659	147	1334	2400	1143	653	771	1236	271	196	1602
ENSG00000143061.18|IGSF3	7287	1848	3679	1529	1210	1866	447	1782	468	507	213	234	4791
ENSG00000116815.16|CD58	1080	831	434	298	1952	774	1197	710	2580	374	775	779	1029
ENSG00000224950.2|RP5-1086K13.1	68	25	28	69	126	154	58	42	93	0	32	19	71
ENSG00000286276.1|RP5-1086K13.3	9	16	0	12	26	35	0	3	9	0	0	5	10
ENSG00000177173.5|NAP1L4P1	3	5	8	18	5	149	11	5	9	3	4	30	22
ENSG00000134256.13|CD101	222	55	323	179	144	453	202	50	42	176	71	33	213
ENSG00000236137.1|RP11-27K13.3	5	0	7	11	11	1	19	11	31	0	9	0	20
ENSG00000134247.10|PTGFRN	17170	4385	24951	11329	22230	9004	8979	5781	3290	8453	4757	3709	19958
ENSG00000271427.1|RP11-188D8.1	426	3	10	9	4	1	0	20	8	0	4	0	4
ENSG00000134253.10|TRIM45	323	522	562	819	229	100	109	391	138	145	293	144	411
ENSG00000116830.12|TTF2	1191	594	1017	1235	1266	1295	924	502	725	451	780	1095	1487
ENSG00000163399.16|ATP1A1	42386	18261	15828	47056	23175	30275	29478	10927	35029	12306	20599	51684	17312
ENSG00000203865.11|ATP1A1-AS1	996	960	447	1469	234	398	601	355	476	252	603	878	587
ENSG00000228217.1|PNRC2P1	13	4	5	13	8	0	0	5	6	19	15	6	4
ENSG00000183508.5|TENT5C	141	407	1530	136	1304	878	1141	297	269	395	431	222	3421
ENSG00000198162.12|MAN1A2	4004	2598	3803	3991	6275	3811	1860	2210	2372	1616	1985	2963	6219
ENSG00000279513.1|RP4-675C20.4	10	23	16	14	9	15	0	16	0	5	4	11	4
ENSG00000092607.15|TBX15	1665	2258	844	5734	2106	401	549	298	1101	692	97	4839	2766
ENSG00000226443.3|GAPDHP32	2	18	4	17	0	0	0	25	19	0	6	10	0
ENSG00000065183.16|WDR3	3051	2259	1714	2986	2652	1316	1152	1173	1851	1382	1881	3865	2263
ENSG00000155761.14|SPAG17	34	5	22	0	495	4	0	47	0	0	0	54	32
ENSG00000196505.11|GDAP2	987	952	829	1084	1054	1866	1159	701	1193	582	995	791	1063
ENSG00000260941.1|LINC00622	42	108	34	144	95	51	52	114	65	59	20	76	145
ENSG00000198857.3|HSD3BP5	19	18	6	59	61	40	0	33	5	0	1	8	31
ENSG00000143067.5|ZNF697	991	642	812	1738	1764	1365	350	967	763	553	491	1120	1605
ENSG00000116874.12|WARS2	990	1025	594	882	489	315	642	699	717	749	1588	1384	1254
ENSG00000224238.2|WARS2-IT1	374	52	82	62	52	14	60	158	56	43	59	35	86
ENSG00000231365.6|WARS2-AS1	1212	744	482	529	550	408	294	583	476	423	384	430	628
ENSG00000134240.12|HMGCS2	32	153	0	15	10	8	4	0	0	0	65	4	0
ENSG00000092621.13|PHGDH	3809	12101	4755	12958	1124	793	2081	7235	2804	2293	2283	3647	8792
ENSG00000134250.20|NOTCH2	25767	9846	20702	33661	28353	30281	10533	12569	9587	12923	3743	10314	31501
ENSG00000265808.4|SEC22B	9759	6838	8766	9884	10832	5420	7094	5922	8078	6433	7211	6396	11108
ENSG00000274642.1|CH17-472G23.1	52	23	34	21	7	59	0	29	64	33	0	28	54
ENSG00000223804.5|CH17-472G23.2	213	537	352	136	387	165	124	197	292	127	325	230	200
ENSG00000226067.7|LINC00623	396	422	309	269	662	591	610	543	605	435	716	232	367
ENSG00000285215.2|CH17-118O6.7	3	9	0	9	18	10	3	7	0	11	0	7	10
ENSG00000281741.2|CH17-118O6.6	21	16	39	15	96	40	13	15	20	36	32	64	16
ENSG00000198019.13|FCGR1B	440	33	315	35	649	707	541	121	362	482	106	117	197
ENSG00000233029.3|RP11-439A17.9	54	16	31	41	34	110	0	3	16	47	33	13	19
ENSG00000223345.3|H2BP1	66	48	22	30	78	92	22	65	20	8	16	22	21
ENSG00000213244.3|H3P4	69	11	28	54	30	40	3	40	0	11	14	25	30
ENSG00000273136.7|NBPF26	2990	2172	5027	2958	4107	3626	1040	3793	1488	1946	732	2052	5286
ENSG00000270231.4|NBPF8	2115	1586	2183	2277	2391	1761	995	1699	1106	1520	785	2453	2608
ENSG00000270392.2|PFN1P2	159	16	43	218	94	186	17	70	45	46	3	15	139
ENSG00000275131.3|PDE4DIPP2	2481	1224	921	2307	1791	2720	948	932	1038	885	289	1106	1951
ENSG00000286106.1|NOTCH2NLR	4	12	83	0	185	62	5	134	0	19	13	244	169
ENSG00000231752.6|EMBP1	118	79	125	73	213	75	109	45	58	111	56	69	200
ENSG00000232721.2|RP11-403I13.5	0	27	3	10	0	2	13	23	4	11	9	6	8
ENSG00000242352.2|FAM91A3P	33	19	12	31	72	39	4	32	12	11	10	17	19
ENSG00000242943.1|NKAIN1P1	149	0	1	4	0	0	3	55	0	215	0	0	15
ENSG00000263590.2|LINC02591	104	73	160	145	190	246	80	130	75	824	46	63	105
ENSG00000188610.12|FAM72B	325	85	273	148	227	111	265	82	194	187	72	102	357
ENSG00000171943.12|SRGAP2C	3041	1497	2379	2591	2946	2197	3484	2250	2067	1871	1541	1992	3225
ENSG00000230806.1|SRGAP2-AS1	8	8	9	7	3	21	0	6	9	0	1	3	7
ENSG00000227082.3|LINC02798	264	231	203	64	226	120	110	171	105	54	112	161	221
ENSG00000234571.2|H2BP2	170	46	52	22	162	255	11	11	48	84	45	6	37
ENSG00000265531.3|FCGR1CP	488	18	213	50	675	746	278	187	443	324	156	87	201
ENSG00000273213.4|H3-2	973	192	22	555	884	437	270	838	278	736	1096	60	291
ENSG00000232527.8|LINC02802	492	73	117	79	159	249	374	599	69	2528	8	59	513
ENSG00000263513.6|FAM72C	274	72	165	84	158	42	123	219	171	208	27	42	342
ENSG00000270872.2|SRGAP2D	703	87	146	556	503	432	178	628	189	287	88	193	605
ENSG00000266338.6|NBPF15	3351	1370	1954	2051	2671	2461	757	3161	1049	4527	644	1039	2172
ENSG00000207205.1|RNVU1-15	8	0	9	3	4	6	0	9	0	2	0	0	0
ENSG00000233586.1|RP11-763B22.3	63	5	5	8	0	26	0	5	1	14	0	4	0
ENSG00000227212.3|PFN1P6	42	13	11	47	23	60	3	30	4	33	0	22	23
ENSG00000223612.3|RP11-289I10.2	55	55	35	62	92	133	46	61	71	70	59	47	56
ENSG00000276216.1|CH17-373J23.1	18	11	42	5	0	7	6	4	4	15	0	11	4
ENSG00000272419.6|LINC01145	522	299	696	558	993	1221	409	538	233	4066	204	292	537
ENSG00000277678.1|RNU1-153P	26	4	21	11	22	48	3	16	1	61	3	2	6
ENSG00000281571.2|CH17-195P21.2	139	62	151	133	156	272	123	182	134	366	301	134	51
ENSG00000196369.11|SRGAP2B	3185	698	2259	2869	3040	3033	3029	4374	2293	3461	1146	1819	3320
ENSG00000215784.6|FAM72D	159	44	282	118	156	68	261	248	228	371	46	55	239
ENSG00000162825.16|NBPF20	3624	2063	4560	4239	4651	7726	1727	5271	1236	5453	883	1631	4811
ENSG00000234367.1|PFN1P3	8	1	2	31	15	48	0	0	0	0	1	0	12
ENSG00000230832.3|SSBL4P	5	3	0	2	0	0	11	40	4	0	7	5	11
ENSG00000268043.7|NBPF12	2342	1954	2789	3943	3024	3201	1102	4542	1139	1670	896	1557	3599
ENSG00000244371.2|PFN1P8	3	5	3	1	5	71	0	5	7	1	0	7	6
ENSG00000116128.12|BCL9	1052	925	1883	3637	2169	1345	383	3972	512	1108	792	874	2257
ENSG00000162836.12|ACP6	198	957	226	259	4062	397	231	540	448	133	1217	600	251
ENSG00000265107.3|GJA5	715	1144	829	558	2903	748	284	2011	1951	25	650	1527	1194
ENSG00000215859.9|PDZK1P1	29	37	21	34	23	65	17	104	10	30	47	13	19
ENSG00000274372.5|LINC02804	14	9	12	5	2	16	0	21	7	4	5	10	26
ENSG00000131791.8|PRKAB2	1848	1041	1254	2478	2943	1887	536	4836	1052	822	1629	1760	1950
ENSG00000237188.5|RP11-337C18.10	8	6	0	5	6	40	3	7	2	1	5	3	5
ENSG00000131781.13|FMO5	396	332	300	425	457	152	123	645	169	224	430	254	503
ENSG00000131778.19|CHD1L	2181	1265	2576	1043	2844	1951	2431	3764	2706	1204	1681	1904	1903
ENSG00000278811.4|LINC00624	54	22	23	38	22	66	5	43	5	17	0	14	34
ENSG00000180867.11|PDIA3P1	1606	961	1667	1036	1755	1310	1198	1982	1497	1518	1256	828	1595
ENSG00000226015.2|CCT8P1	136	58	111	106	180	97	50	107	140	54	134	156	171
ENSG00000188092.15|GPR89B	1302	635	931	677	802	417	673	2199	755	307	963	1224	1532
ENSG00000272150.5|NBPF25P	715	821	1226	639	707	579	555	1201	444	876	720	432	1079
ENSG00000117262.19|GPR89A	1257	1026	1247	943	871	729	588	2397	1086	552	1071	1502	532
ENSG00000174827.14|PDZK1	57	43	74	57	30	62	16	141	52	29	234	33	19
ENSG00000117281.16|CD160	125	21	50	44	73	73	175	118	34	91	13	25	191
ENSG00000186364.12|NUDT17	231	149	481	159	181	185	210	889	381	104	178	196	205
ENSG00000131788.16|PIAS3	2510	2303	3748	4063	3445	3367	1006	5632	1359	1415	876	2248	3598
ENSG00000198483.13|ANKRD35	453	1469	1627	1011	662	194	139	2495	581	389	267	147	945
ENSG00000143127.13|ITGA10	84	177	293	1779	281	183	96	752	193	105	132	412	105
ENSG00000131779.11|PEX11B	1611	1053	1407	1391	1517	1595	1107	3598	1620	758	1542	948	1552
ENSG00000265241.7|RBM8A	4679	4944	6934	4285	4043	3357	5100	9433	5753	2546	5570	4757	4816
ENSG00000211451.12|GNRHR2	154	62	106	60	31	33	23	323	14	53	31	43	145
ENSG00000234222.6|LIX1L-AS1	65	32	46	7	16	45	40	44	91	0	40	44	19
ENSG00000272031.3|ANKRD34A	97	45	164	55	53	250	25	102	34	69	83	54	38
ENSG00000233396.8|LINC01719	174	86	286	144	161	42	42	58	36	29	38	63	56
ENSG00000276975.3|HYDIN2	0	126	264	1235	712	581	107	410	10	167	82	83	126
ENSG00000265491.5|RNF115	3684	4135	3311	3481	2839	2264	3373	7538	3639	1424	2951	5592	2563
ENSG00000186141.9|POLR3C	2555	1501	1905	2128	1690	1208	1834	4100	2217	1190	1471	2910	2184
ENSG00000271601.4|LIX1L	2926	3988	6335	2110	3016	3307	2284	6930	2605	1896	3427	1961	4175
ENSG00000121851.13|POLR3GL	2330	3079	2851	1156	1911	1330	2373	6180	3130	1234	3381	2089	2854
ENSG00000265972.6|TXNIP	81794	198648	54329	99353	69398	59093	33932	201716	136087	33366	71755	237746	100485
ENSG00000271425.9|NBPF10	2319	3098	4103	2668	3613	3466	2456	4892	2000	1539	721	1818	4753
ENSG00000264343.6|NOTCH2NLA	1088	855	976	1145	1337	1867	2927	3239	2595	435	495	1088	976
ENSG00000276509.1|CH17-353B19.1	4	22	59	12	22	12	54	65	19	6	3	9	5
ENSG00000271121.2|NUDT4P2	562	112	214	237	274	89	109	156	130	99	121	246	167
ENSG00000277406.2|SEC22B4P	80	100	135	97	90	96	79	216	113	62	87	83	200
ENSG00000273768.1|RNVU1-29	7	4	1	2	4	7	1	13	1	1	3	10	1
ENSG00000287978.1|CH17-408M7.2	142	132	187	78	92	30	39	221	3	9	198	118	70
ENSG00000263956.7|NBPF11	1228	1497	1811	1420	1307	1393	744	3324	700	740	612	775	1724
ENSG00000227733.10|RP4-565E6.1	0	78	54	150	122	86	19	115	8	34	34	37	66
ENSG00000274020.4|LINC01138	248	217	127	198	347	341	203	325	194	154	114	165	167
ENSG00000231551.8|PDE4DIPP6	71	117	127	184	86	167	67	83	59	39	0	38	60
ENSG00000270629.6|NBPF14	3690	3317	6110	4125	4729	4428	4909	7462	2920	2308	1207	2414	7450
ENSG00000178104.19|PDE4DIP	7171	5826	6938	6078	8430	8699	5797	13342	8251	6184	2177	3147	10215
ENSG00000269713.7|NBPF9	2200	929	1523	1680	1608	1721	867	2992	1246	937	760	895	1705
ENSG00000225080.1|PFN1P4	12	0	4	11	0	26	3	14	1	5	0	9	17
ENSG00000198658.4|ABHD17AP1	24	16	26	30	13	23	35	35	14	20	32	20	16
ENSG00000225871.2|RP11-495P10.10	20	7	12	27	36	145	12	26	30	13	12	39	31
ENSG00000280649.2|CH17-172B3.1	97	60	210	76	96	281	152	52	166	108	193	72	172
ENSG00000274210.1|RNVU1-27	4	4	22	4	0	5	0	0	0	0	0	9	2
ENSG00000286019.1|NOTCH2NLB	133	114	173	358	121	122	520	105	2496	65	332	163	116
ENSG00000177144.8|NUDT4B	3781	1579	1484	1288	1347	407	1175	1410	1154	774	2017	1585	1013
ENSG00000275140.1|SEC22B3P	12	19	7	13	5	3	7	23	3	11	0	17	9
ENSG00000254539.1|RP4-791M13.3	8	7	23	9	11	4	3	7	2	3	13	2	4
ENSG00000150337.14|FCGR1A	2836	57	1404	40	3054	4824	3299	311	4051	2911	490	579	1097
ENSG00000203814.6|H2BC18	123	54	45	65	120	100	53	69	12	175	92	10	41
ENSG00000233030.2|RP11-196G18.3	120	47	35	29	148	167	44	8	45	130	19	23	23
ENSG00000183598.4|H3C13	18	0	5	12	30	15	0	11	1	17	0	0	18
ENSG00000274265.5|CH17-189H20.1	314	267	376	267	210	363	315	974	291	144	180	173	262
ENSG00000215861.6|WI2-1896O14.1	493	192	436	398	450	492	1487	1370	1779	535	281	254	848
ENSG00000271383.8|NBPF19	5052	3348	4093	3998	6880	8649	3731	10822	0	0	1291	495	6178
ENSG00000277147.6|LINC00869	335	711	728	595	901	637	618	1656	374	1056	598	318	431
ENSG00000234232.7|PDE4DIPP7	4	2	23	5	16	79	16	5	37	6	1	5	0
ENSG00000272755.1|RP11-326G21.1	46	40	30	16	22	17	19	102	11	10	21	33	36
ENSG00000274423.1|SEC22B2P	19	33	43	77	76	24	16	72	43	14	0	53	46
ENSG00000286219.1|NOTCH2NLC	422	268	277	612	442	1374	1773	1267	687	44	885	112	358
ENSG00000286185.1|CH17-159N18.5	310	1295	4984	3834	715	999	2	980	3764	4298	0	2891	4049
ENSG00000275557.1|RP11-353N4.6	41	62	32	13	81	111	42	30	58	31	59	19	39
ENSG00000284842.1|FAM91A2P	3	1	4	11	18	27	2	139	3	4	1	1	5
ENSG00000264522.6|OTUD7B	1857	1876	1877	2774	1942	2893	403	3925	955	961	2405	3168	1968
ENSG00000270882.2|H4C14	343	258	265	462	476	362	75	861	172	502	347	183	251
ENSG00000178096.9|BOLA1	490	758	632	210	414	360	268	935	462	567	1273	475	522
ENSG00000159164.10|SV2A	107	25	1796	64	196	793	74	34	24	436	1622	206	53
ENSG00000014914.21|MTMR11	435	821	1129	478	1547	633	212	684	562	646	1921	389	1014
ENSG00000203811.1|H3C14	6	11	22	16	24	162	3	16	0	44	0	0	13
ENSG00000203812.2|H2AC18	604	1402	666	212	757	1148	722	472	583	2521	699	441	555
ENSG00000220323.4|H2BC19P	1875	64	296	180	286	451	14	370	101	251	76	104	149
ENSG00000261716.2|H2BC20P	2672	371	306	416	987	1070	194	764	164	510	170	163	343
ENSG00000272196.2|H2AC19	609	1449	668	213	769	1158	712	501	591	2559	700	448	555
ENSG00000203852.3|H3C15	6	11	21	16	29	156	3	16	0	44	0	0	13
ENSG00000270276.2|H4C15	353	296	283	465	537	362	88	889	175	502	359	187	251
ENSG00000264207.1|RP11-196G18.23	125	54	85	68	46	13	26	125	38	61	72	27	38
ENSG00000184678.10|H2BC21	1433	2502	674	674	880	723	398	2243	353	1591	867	994	645
ENSG00000184260.6|H2AC20	16	30	102	24	7	35	30	19	44	45	79	52	28
ENSG00000143368.10|SF3B4	2160	1748	2864	2276	1825	4720	2670	4525	2596	1884	2735	2190	2147
ENSG00000118298.12|CA14	7	17	21	455	15	24	8	15	0	0	12	9	6
ENSG00000143401.15|ANP32E	4003	2647	5649	5980	3570	1371	1915	8020	3720	3036	3117	2902	4655
ENSG00000285184.3|CH17-55D9.1	139	192	122	35	52	106	15	269	116	42	124	57	59
ENSG00000136631.15|VPS45	3391	3351	3596	2383	2343	1383	2041	7717	2479	1412	3478	2350	3148
ENSG00000023902.14|PLEKHO1	2747	1223	3038	619	3141	5965	5722	3713	8800	2505	6704	1977	4168
ENSG00000285554.1|CH17-67K23.2	0	25	6	13	8	5	25	0	0	0	0	7	5
ENSG00000159208.16|CIART	239	190	440	381	258	243	150	186	111	196	291	238	300
ENSG00000117362.13|APH1A	9659	6241	9463	8471	8376	10479	10764	18872	11160	6300	8551	5953	10361
ENSG00000118292.9|C1orf54	761	1039	535	1222	1013	575	1274	1413	2302	593	626	570	902
ENSG00000266472.6|MRPS21	3284	2686	2279	2500	1749	1261	2750	5702	3063	1200	5256	2036	1799
ENSG00000117360.13|PRPF3	2787	2729	2785	2366	2019	2286	1985	4086	2158	1180	2892	2301	2299
ENSG00000163125.16|RPRD2	2758	1567	2702	5611	2619	3715	1274	6397	1437	1503	1941	2106	3286
ENSG00000143387.14|CTSK	2464	6623	9812	5105	32141	2365	17734	58086	46922	4798	2268	5797	17560
ENSG00000143437.21|ARNT	7251	3390	6721	12660	5129	3845	3266	10733	3465	2756	2568	3710	5922
ENSG00000143379.12|SETDB1	2664	1712	2363	3051	1982	2351	2063	5144	2111	1227	1655	1816	2703
ENSG00000143418.20|CERS2	8903	6268	6989	7702	9051	14192	9874	15663	12558	4691	23754	9191	8172
ENSG00000259357.2|RP11-316M1.12	50	11	27	4	17	81	118	70	49	20	170	44	12
ENSG00000143412.10|ANXA9	170	186	149	160	134	84	108	500	108	100	109	52	167
ENSG00000143409.16|MINDY1	1049	1633	762	1897	1114	1090	540	4129	1076	447	1402	753	1266
ENSG00000143363.17|PRUNE1	1394	1178	1501	2047	1529	1116	686	3679	933	1041	835	1094	2111
ENSG00000143374.17|TARS2	1393	1521	1773	1476	1123	2160	1572	3494	1587	691	3240	1416	1398
ENSG00000143369.15|ECM1	9011	517	979	67	5492	20230	4136	1697	11482	1847	1711	705	1368
ENSG00000143382.16|ADAMTSL4	18144	6962	5998	15331	5843	5688	7968	32750	4383	5732	1227	4289	8464
ENSG00000143384.14|MCL1	40438	28654	34231	18559	35098	35254	104011	30557	48541	12681	24313	60734	27155
ENSG00000143420.19|ENSA	6310	10653	7865	9354	5314	4995	8959	18696	9982	3762	11304	7826	7356
ENSG00000143457.11|GOLPH3L	1737	1118	1905	2434	2198	774	935	4200	1264	1003	1513	1116	2087
ENSG00000163131.12|CTSS	23607	6340	10644	4077	20588	17314	104884	20486	79915	15629	6016	7255	30665
ENSG00000237781.3|ADAMTSL4-AS2	54	21	17	42	18	39	55	75	34	8	7	44	27
ENSG00000264553.1|MIR4257	12	7	2	0	7	16	19	12	4	5	1	3	2
ENSG00000203804.5|ADAMTSL4-AS1	12	19	91	117	32	158	53	39	52	17	15	10	18
ENSG00000277452.1|RN7SL473P	0	0	7	5	5	15	3	2	0	0	0	0	0
ENSG00000274963.1|RN7SL600P	3	2	7	5	0	21	4	11	0	0	2	0	6
ENSG00000143434.16|SEMA6C	716	1008	1427	1404	769	911	546	2486	558	637	329	662	1949
ENSG00000261168.1|RP11-68I18.10	24	16	21	23	8	12	4	32	0	34	0	20	46
ENSG00000163157.15|TMOD4	37	42	36	115	25	28	13	78	21	6	10	0	19
ENSG00000163159.14|VPS72	1684	1571	1920	1600	1269	2099	1627	4321	1567	1134	2438	1336	2201
ENSG00000163154.6|TNFAIP8L2	772	370	657	233	662	1072	1763	754	1844	517	538	118	821
ENSG00000163156.12|SCNM1	1517	1150	1351	1127	1234	1728	1944	3947	2480	949	1694	951	1611
ENSG00000163155.12|LYSMD1	728	813	772	817	417	326	126	1536	317	397	761	391	501
ENSG00000163141.20|BNIPL	23	6	52	19	18	31	7	66	11	16	20	0	1
ENSG00000143458.12|GABPB2	1465	1385	1116	2202	1508	1343	770	4149	969	1735	918	1088	1614
ENSG00000143443.10|C1orf56	597	621	353	428	379	281	238	1632	322	248	1364	579	488
ENSG00000197622.13|CDC42SE1	6057	3751	5507	2952	8475	9124	7135	7823	6759	2723	5045	4707	4716
ENSG00000213190.4|MLLT11	770	156	1618	215	1095	2137	184	444	1253	829	189	106	454
ENSG00000143398.20|PIP5K1A	3465	2700	4085	3167	3265	4575	2866	5647	2135	1843	1969	4651	3008
ENSG00000159352.16|PSMD4	7415	6656	6918	5067	5036	8045	6810	15807	9918	3195	12308	4821	6030
ENSG00000232671.6|ZNF687-AS1	69	8	23	21	26	22	48	79	23	10	71	25	0
ENSG00000143373.18|ZNF687	2603	1096	1897	2695	1767	3148	1138	4214	1463	1169	1662	1223	1941
ENSG00000143393.17|PI4KB	7551	6278	6078	7827	5353	7590	5158	15954	5110	4696	5141	7603	6277
ENSG00000143390.18|RFX5	3234	2119	3748	2038	3928	3460	3058	5063	2420	1565	2608	1128	3232
ENSG00000237976.1|RFX5-AS1	53	23	94	8	38	16	21	31	27	19	42	7	26
ENSG00000143416.21|SELENBP1	4640	27034	2630	6414	2099	336	2548	15035	4149	1082	6417	7554	4094
ENSG00000143375.15|CGN	26	0	58	24	11	26	16	141	19	60	69	0	0
ENSG00000143367.16|TUFT1	843	402	491	195	1404	1700	229	1323	171	270	582	374	379
ENSG00000159409.15|CELF3	11	15	12	2220	0	6	24	36	19	0	0	26	12
ENSG00000143376.14|SNX27	4226	1867	2095	3502	2634	4379	4192	5650	3255	1536	2184	2607	2793
ENSG00000143365.19|RORC	8	211	42	8	17	119	10	11	17	11	72	0	34
ENSG00000196407.12|THEM5	65	31	86	6	96	179	15	77	4	9	15	83	25
ENSG00000225556.1|C2CD4D	10	18	10	0	34	49	0	9	8	0	3	12	0
ENSG00000234614.1|C2CD4D-AS1	45	49	144	0	164	225	16	134	29	6	43	103	10
ENSG00000159445.13|THEM4	1261	1286	1297	919	1162	606	750	2791	910	598	2604	859	885
ENSG00000159377.11|PSMB4	6951	8938	7941	5803	6847	10327	9850	16640	10633	4176	15363	6756	6970
ENSG00000143442.22|POGZ	4536	3741	5642	9362	4458	6852	2815	11138	3057	2332	2972	4361	5609
ENSG00000143436.11|MRPL9	1955	2354	2251	2109	1545	2053	2105	4757	2586	1251	3055	2035	2529
ENSG00000143450.19|OAZ3	72	179	156	44	150	194	211	122	118	75	158	61	61
ENSG00000182134.16|TDRKH	498	514	369	549	631	1031	610	1096	601	354	644	281	590
ENSG00000203288.4|TDRKH-AS1	17	31	42	42	22	48	16	85	12	4	57	0	4
ENSG00000249602.1|RP11-98D18.3	24	8	19	13	5	17	21	17	12	9	8	5	10
ENSG00000197747.9|S100A10	10617	12414	5798	2427	17296	7932	16071	45435	20828	11741	17036	11931	10918
ENSG00000159450.12|TCHH	169	37	76	11	115	847	604	150	157	16	52	31	53
ENSG00000244094.2|SPRR2F	0	8	0	0	20	277	0	0	0	2911	22	55	0
ENSG00000163191.6|S100A11	13034	13535	10709	5087	13212	35143	26605	26785	40876	6697	6586	7932	8474
ENSG00000237975.7|FLG-AS1	181	98	242	489	362	217	72	595	74	8	66	74	170
ENSG00000197915.7|HRNR	401	35	74	118	289	2954	41	0	8	0	10	16	26
ENSG00000143631.11|FLG	181	31	190	984	1611	860	20	437	46	12	23	33	155
ENSG00000163221.9|S100A12	24	151	129	14	106	69	286	0	69	0	191	191	0
ENSG00000163220.11|S100A9	8160	2332	2976	159	3580	45951	6542	469	5902	6746	4143	2051	819
ENSG00000143546.10|S100A8	738	1001	807	61	642	10780	1114	120	499	713	1222	452	64
ENSG00000238279.1|BX470102.3	23	7	15	6	21	16	70	37	22	4	0	51	21
ENSG00000197956.10|S100A6	9604	6845	7576	5330	13188	11170	11764	20434	18952	4156	11574	5142	7602
ENSG00000196154.12|S100A4	2551	5256	5305	2336	6362	3939	7923	11355	11201	1711	2829	1278	4617
ENSG00000188015.10|S100A3	70	63	96	64	252	408	16	192	50	16	0	38	57
ENSG00000189334.9|S100A14	103	26	4	4	4	9	38	145	8	32	0	0	13
ENSG00000196754.13|S100A2	10	16	12	6	72	58	16	40	46	18	3	12	9
ENSG00000188643.11|S100A16	2505	4534	3754	1951	7920	7796	4129	8385	3820	1964	5656	5304	4750
ENSG00000285867.1|RP11-49N14.10	114	81	60	91	179	87	35	286	59	14	74	29	47
ENSG00000160678.12|S100A1	195	9410	59	126	24	54	112	46	84	7	432	2269	59
ENSG00000272030.1|RP1-178F15.4	56	61	29	97	65	23	85	54	35	7	76	55	29
ENSG00000160679.13|CHTOP	5938	4566	5119	5237	3937	4419	3313	7901	3738	2671	4054	3365	5262
ENSG00000189171.15|S100A13	2946	3235	1719	981	1086	1831	2768	3160	1991	505	4584	1736	1733
ENSG00000271853.5|RP1-178F15.5	184	166	47	130	151	74	206	303	92	22	234	108	12
ENSG00000143621.17|ILF2	8340	5205	10389	6668	7202	6033	7044	14328	8662	5888	8395	9376	8086
ENSG00000143553.11|SNAPIN	1852	2486	2020	1340	1736	1674	1818	4792	2837	871	3136	1613	2053
ENSG00000169418.10|NPR1	5678	9741	1681	7182	1077	3386	2206	16357	3212	765	5132	13099	4340
ENSG00000143624.14|INTS3	3037	2863	3784	4870	3131	4627	1950	5338	2018	1922	3060	2642	3009
ENSG00000143554.14|SLC27A3	1727	3525	1310	1400	1060	1784	1232	6365	2297	903	1258	2004	2699
ENSG00000143614.10|GATAD2B	1041	454	1185	1533	977	1836	595	1987	809	490	676	1232	1268
ENSG00000284738.1|RP11-422P24.13	43	8	25	11	9	40	12	16	7	0	4	12	14
ENSG00000198837.10|DENND4B	5133	2795	4153	3277	3655	7582	3880	5787	3984	1927	2110	2970	4006
ENSG00000143552.9|NUP210L	0	3	5	8	6	15	13	18	0	15	5	0	0
ENSG00000160741.17|CRTC2	2963	2056	2363	2482	1706	3687	3122	3879	2611	1383	3101	2469	2507
ENSG00000143570.19|SLC39A1	10759	5951	6713	3977	8384	11021	8034	12098	12127	5302	8428	5689	8279
ENSG00000143578.16|CREB3L4	417	382	579	468	407	476	352	924	287	271	738	220	379
ENSG00000143543.15|JTB	6345	4474	8335	2809	7681	4567	5427	12050	8936	3276	7164	4548	6779
ENSG00000143545.10|RAB13	8417	4774	6688	6415	7241	5592	7472	13539	16761	3833	7443	4577	4916
ENSG00000282386.1|RP11-422P24.12	44	12	26	24	16	45	14	39	40	13	23	18	19
ENSG00000273026.1|RP11-422P24.10	15	3	11	3	9	2	0	31	0	6	17	0	4
ENSG00000285641.1|RP11-422P24.14	2058	1465	1964	1792	887	1482	2975	4294	1040	1255	2514	1132	3049
ENSG00000272654.1|RP11-422P24.11	203	28	66	65	104	32	42	146	23	24	44	34	48
ENSG00000177954.14|RPS27	7627	18617	19626	17860	11514	16386	17983	63656	21556	12341	27591	20382	16993
ENSG00000143549.21|TPM3	20824	10470	17848	9005	19754	29864	31769	24477	40937	14483	16479	14486	23987
ENSG00000143515.19|ATP8B2	6758	2900	10865	12461	5783	8429	2496	13609	1808	3177	1254	2207	5841
ENSG00000143575.15|HAX1	2190	4412	2842	2709	1905	3571	2745	7547	4068	1583	4822	2684	2314
ENSG00000143612.21|C1orf43	8056	8786	6492	5602	7137	7270	9079	17213	13410	3866	12501	8060	6148
ENSG00000143569.19|UBAP2L	10323	4713	7609	9909	6726	10110	4960	12549	5680	4834	5535	8960	7360
ENSG00000160716.6|CHRNB2	16	10	15	57	5	19	0	35	0	0	4	4	14
ENSG00000160714.10|UBE2Q1	5323	4542	5288	4096	4296	5439	4793	12505	5451	3210	4882	9669	4931
ENSG00000160712.13|IL6R	1754	2645	1081	783	1321	3606	3783	4392	3489	1772	887	1099	2696
ENSG00000163239.12|TDRD10	204	295	75	90	61	46	458	877	142	72	267	389	255
ENSG00000228013.1|IL6R-AS1	38	10	15	6	23	48	105	102	43	46	23	0	42
ENSG00000169291.10|SHE	1424	1744	983	1081	1361	1313	1284	4127	809	814	1245	1597	2502
ENSG00000143603.19|KCNN3	118	106	564	346	1336	1812	115	119	95	208	93	287	543
ENSG00000160710.18|ADAR	23283	8926	23804	17474	18415	29035	13488	23401	11298	10193	7738	9510	27347
ENSG00000160688.19|FLAD1	1590	1999	1220	997	1015	2254	1184	3440	1801	740	2223	1181	1437
ENSG00000143590.14|EFNA3	34	97	79	57	148	270	52	340	104	233	148	126	165
ENSG00000243364.8|EFNA4	217	188	407	268	323	420	207	850	250	356	580	132	476
ENSG00000169242.12|EFNA1	507	1402	642	532	973	810	110	1563	1030	468	1597	2740	1603
ENSG00000179085.8|DPM3	1089	849	413	587	474	539	586	1489	830	421	2324	522	454
ENSG00000163346.17|PBXIP1	5985	12019	8980	8754	7723	15986	7613	26435	5831	6046	25797	8051	9711
ENSG00000160691.19|SHC1	11871	16180	16250	15880	17084	25943	8530	22083	10402	15308	7520	15566	12350
ENSG00000173207.13|CKS1B	1643	2435	2629	2070	970	929	1025	6558	2115	925	1694	1169	2533
ENSG00000163344.6|PMVK	1231	2037	1655	1009	1377	1565	1673	4977	2522	689	4210	945	1481
ENSG00000163348.4|PYGO2	2634	2043	2500	2445	2040	2956	1356	5928	1518	1329	3644	1039	2756
ENSG00000271380.1|RP11-307C12.12	34	27	19	20	18	6	21	82	11	23	61	12	20
ENSG00000169241.19|SLC50A1	1595	1672	1297	595	1980	2315	1901	2587	2278	908	4075	1245	1707
ENSG00000163463.13|KRTCAP2	2096	2844	2306	1415	2316	2819	2968	5267	3807	1169	4403	2100	2279
ENSG00000163462.18|TRIM46	24	18	74	9	54	255	154	28	133	48	51	4	44
ENSG00000185499.16|MUC1	161	58	59	24	305	109	126	89	123	134	78	120	19
ENSG00000160685.13|ZBTB7B	3331	4353	2963	2515	3810	6711	3306	9119	5188	2248	5092	4729	3994
ENSG00000163354.15|DCST2	76	31	50	108	43	74	73	52	58	0	49	84	66
ENSG00000163357.11|DCST1	111	15	37	15	17	45	26	58	13	0	9	21	31
ENSG00000143537.14|ADAM15	6259	7207	5979	3749	6420	15478	5294	8705	7413	1943	5178	5715	6103
ENSG00000232093.1|DCST1-AS1	88	34	30	8	11	28	12	29	17	19	53	7	28
ENSG00000160767.21|FAM189B	549	341	437	413	590	1424	376	920	638	216	802	393	437
ENSG00000169231.13|THBS3	3595	3408	3638	1361	6806	1274	6106	6054	2113	1978	991	1391	2559
ENSG00000231064.7|THBS3-AS1	79	76	54	54	69	49	31	80	52	9	22	42	32
ENSG00000173171.15|MTX1	1374	1680	1315	834	1036	1471	1513	2456	1537	553	1496	1086	921
ENSG00000160766.14|GBAP1	644	247	680	440	319	1057	908	1232	795	278	480	203	487
ENSG00000177628.16|GBA	3044	1159	2221	1284	2442	7266	4669	3590	4395	1742	2381	1075	2033
ENSG00000236675.1|MTX1P1	318	60	294	165	208	457	319	372	396	158	170	166	222
ENSG00000116521.11|SCAMP3	1493	1486	1518	1156	1053	3543	615	3340	1540	751	1301	642	1021
ENSG00000176444.19|CLK2	1464	894	1263	1965	766	821	816	2215	1007	679	728	1080	1239
ENSG00000143630.10|HCN3	179	127	276	181	120	226	96	476	69	75	140	98	265
ENSG00000160752.15|FDPS	3034	3113	3029	2641	2671	5109	2543	7377	6609	1492	40173	3935	3923
ENSG00000160753.16|RUSC1	2384	2149	3019	4768	1949	3417	1885	7265	1850	1513	1630	922	4022
ENSG00000225855.7|RUSC1-AS1	276	493	337	480	200	280	127	830	259	132	1242	238	243
ENSG00000173080.6|RXFP4	0	0	0	8	0	15	8	8	0	13	0	0	0
ENSG00000143622.11|RIT1	2624	1169	1744	2299	2256	1241	2656	4020	2769	1215	1276	1686	2390
ENSG00000132680.11|KHDC4	6156	2800	2284	3913	2468	2273	1354	5991	1743	1424	1555	2742	2620
ENSG00000116539.14|ASH1L	5660	3728	4482	14724	6367	9625	2019	14704	2323	3028	2333	7412	7386
ENSG00000235919.4|ASH1L-AS1	199	57	27	112	39	53	51	129	72	7	74	61	41
ENSG00000125459.17|MSTO1	2017	1488	1916	1846	1443	2002	921	3709	1786	708	1591	1584	1677
ENSG00000163374.20|YY1AP1	3927	4226	3600	4625	2941	3794	4108	6722	3982	2552	4162	6094	4200
ENSG00000132676.16|DAP3	4015	4421	3465	2870	3732	4886	5333	10624	5330	2751	6560	4621	5249
ENSG00000116580.19|GON4L	3818	2638	3517	5592	3038	4992	2286	6086	2636	1839	1872	3150	3861
ENSG00000271267.1|RP11-29H23.7	90	6	0	11	3	13	0	8	0	0	0	6	5
ENSG00000246203.2|RP11-29H23.5	128	149	54	124	129	153	84	176	84	26	48	87	217
ENSG00000287839.1|RP11-29H23.8	884	484	330	75	571	428	390	436	383	236	183	224	777
ENSG00000203761.5|MSTO2P	763	405	681	554	435	854	244	1054	278	196	491	504	552
ENSG00000132718.9|SYT11	1871	1346	5199	11189	2846	6182	1215	5198	1935	2685	772	973	3434
ENSG00000254726.3|MEX3A	561	19	934	523	443	533	71	810	204	750	36	55	487
ENSG00000116586.12|LAMTOR2	1775	2040	1576	739	1223	1747	2156	3583	3149	897	2646	1251	1469
ENSG00000116584.20|ARHGEF2	8589	4329	7462	10299	7726	13627	5065	13504	6957	4059	2285	3009	8558
ENSG00000163479.14|SSR2	11704	7932	13209	10380	12656	11978	11381	25424	14680	8440	22120	7162	12090
ENSG00000285677.2|RP11-336K24.14	0	7	8	23	10	29	0	9	0	11	0	8	30
ENSG00000160803.8|UBQLN4	2653	1661	3157	2664	2576	4216	1862	4333	2421	1460	2185	2428	3597
ENSG00000273002.1|ARHGEF2-AS2	376	32	17	48	12	89	29	139	23	10	0	4	26
ENSG00000187862.13|TTC24	0	15	45	33	54	177	71	73	30	85	21	31	113
ENSG00000183856.11|IQGAP3	1959	59	1717	652	809	1381	157	537	997	353	35	841	1013
ENSG00000132702.13|HAPLN2	4	26	4	18	0	19	16	229	12	4	73	43	0
ENSG00000132692.19|BCAN	0	18	18	10	0	63	8	31	21	0	40	0	8
ENSG00000272068.1|BCAN-AS1	5	13	22	70	2	89	5	0	0	0	76	0	4
ENSG00000272405.1|RP11-284F21.10	59	19	34	42	93	319	0	33	53	10	570	0	81
ENSG00000229953.1|RP11-284F21.7	4	0	35	12	32	63	0	9	13	4	98	0	4
ENSG00000125462.19|MIR9-1HG	8	6	4	7	24	4	14	165	0	14	7	3	22
ENSG00000116604.18|MEF2D	3899	2763	4479	7424	4275	9855	3804	9629	4011	1814	4983	3652	4195
ENSG00000163382.13|NAXE	2749	3576	4109	2307	2642	4562	3012	7700	4863	1950	8447	3034	3715
ENSG00000160818.17|GPATCH4	2073	295	348	521	608	379	1163	2146	1381	341	1105	1859	564
ENSG00000160789.24|LMNA	14981	19632	29858	16472	22188	39750	123157	56265	33528	17250	32125	36816	31221
ENSG00000196189.13|SEMA4A	857	270	663	274	653	1959	1406	442	1356	689	130	269	495
ENSG00000160785.14|SLC25A44	2547	1647	2099	1440	1767	3118	3168	4407	1892	746	1614	2166	1939
ENSG00000260238.6|PMF1-BGLAP	201	697	820	1196	387	380	232	2089	499	292	473	378	773
ENSG00000160781.17|PAQR6	52	163	29	81	47	126	108	135	106	61	15	19	30
ENSG00000198952.8|SMG5	4845	5006	4863	3755	4210	12685	4259	9218	5157	2396	7327	4251	3959
ENSG00000163472.19|TMEM79	640	321	690	438	326	556	297	1106	306	302	417	197	491
ENSG00000198715.13|GLMP	6318	2481	3267	1727	4166	8329	8286	8247	6921	4026	5485	1946	3905
ENSG00000163468.15|CCT3	9626	7229	10283	7617	8753	9700	8722	15302	12018	4783	18636	10993	8714
ENSG00000163467.12|TSACC	37	40	22	10	8	21	19	13	11	0	34	17	0
ENSG00000160783.19|PMF1	2327	2158	2168	801	1458	1792	2473	3974	2681	1595	3481	1528	1908
ENSG00000242252.2|BGLAP	50	23	2	45	18	22	44	31	16	14	52	11	11
ENSG00000132688.11|NES	5968	8507	10639	14894	8318	13365	2477	5751	4872	1227	3244	3809	7286
ENSG00000143319.17|ISG20L2	2101	1287	2476	2667	2229	2938	2207	4160	1974	8773	1679	1689	2368
ENSG00000143303.12|RRNAD1	1355	1003	906	1074	753	1196	1120	1932	1102	2310	2078	718	915
ENSG00000143320.9|CRABP2	4597	6404	14244	1990	10363	7743	1407	7151	3787	8682	609	321	3795
ENSG00000223356.1|RP11-66D17.5	0	0	18	13	16	16	4	16	0	62	6	23	7
ENSG00000027869.12|SH2D2A	152	140	508	51	403	1275	749	136	355	288	98	181	278
ENSG00000198400.13|NTRK1	204	164	487	49	1567	145	13	92	90	279	53	36	16
ENSG00000027644.5|INSRR	282	10	638	4	3028	99	0	89	65	48	4	62	0
ENSG00000160838.14|LRRC71	9	19	16	0	0	19	21	6	14	0	6	22	11
ENSG00000187800.14|PEAR1	262	2047	971	1338	972	1685	380	2444	859	349	830	3648	1797
ENSG00000143321.19|HDGF	8209	9671	10879	7500	11627	13208	10606	18220	10544	36209	10866	9157	10812
ENSG00000143294.15|PRCC	3224	2981	4420	3653	3701	4274	3422	7946	3725	6292	3914	3739	4132
ENSG00000143314.12|MRPL24	2376	3237	1957	1828	1625	2028	2368	7703	4210	4620	8602	2957	2305
ENSG00000237842.2|SMU1P1	51	22	23	39	33	12	9	58	20	55	38	33	24
ENSG00000229961.3|RP11-71G12.1	11	0	105	0	44	25	16	16	8	0	0	27	22
ENSG00000117036.12|ETV3	2115	1561	2010	2255	1948	2442	2181	5075	1506	1130	886	1849	2579
ENSG00000235700.1|CYCSP52	0	7	0	0	4	3	0	0	0	0	0	1	3
ENSG00000160856.21|FCRL3	73	33	194	24	146	589	168	293	120	199	11	61	448
ENSG00000163534.15|FCRL1	5	4	14	27	11	17	5	40	0	34	0	19	70
ENSG00000132694.19|ARHGEF11	6154	3004	5033	3626	4777	8872	4217	7961	4051	1834	2426	2526	4365
ENSG00000231666.7|LINC01704	14	6	0	2	0	7	12	20	0	9	0	0	7
ENSG00000158473.8|CD1D	415	220	582	114	392	408	446	379	583	283	223	172	377
ENSG00000227295.2|ELL2P1	23	59	14	31	23	27	18	38	15	38	34	42	0
ENSG00000158485.11|CD1B	9	0	47	0	57	11	76	123	171	4	10	40	24
ENSG00000231434.1|HSP90AA3P	3	11	16	2	6	2	5	2	0	8	2	7	2
ENSG00000158481.13|CD1C	63	180	808	84	399	30	398	639	217	25	54	120	300
ENSG00000158488.16|CD1E	0	74	219	16	127	4	78	154	38	0	19	108	67
ENSG00000163554.15|SPTA1	227	36	5	114	193	48	12	239	12	135	45	222	63
ENSG00000183853.18|KIRREL1	18790	5698	14502	16122	16887	28602	2764	22256	2190	6839	2427	4488	14219
ENSG00000163564.15|PYHIN1	194	55	152	91	226	656	618	381	200	313	94	134	375
ENSG00000163563.8|MNDA	1962	925	2112	333	2584	998	3565	1774	6627	899	1182	547	2722
ENSG00000179639.10|FCER1A	83	153	2038	83	413	26	82	581	123	266	69	32	176
ENSG00000158716.9|DUSP23	1048	1507	1082	427	1521	2165	1463	2029	2654	4572	3338	1194	14478
ENSG00000181036.14|FCRL6	95	69	138	102	203	940	145	383	146	154	51	29	482
ENSG00000163565.19|IFI16	23866	7020	16402	6008	22759	8868	24025	12604	16370	10831	5545	12373	17256
ENSG00000163568.15|AIM2	165	26	99	0	382	394	302	198	245	226	100	22	327
ENSG00000162706.13|CADM3	20064	112	230	10	15900	56858	308	4111	2652	8770	593	184	44
ENSG00000225670.4|CADM3-AS1	131	260	183	53	214	403	70	224	32	104	115	4	0
ENSG00000213088.12|ACKR1	675	3515	3608	311	708	1556	3384	2198	2112	728	3939	1016	558
ENSG00000085552.17|IGSF9	98	0	49	9	132	146	19	22	38	509	8	0	839
ENSG00000162723.10|SLAMF9	45	0	4	0	70	26	43	98	2000	1118	0	25	190
ENSG00000162728.5|KCNJ9	10	26	16	55	0	43	7	67	8	227	0	0	73
ENSG00000162729.14|IGSF8	1683	2768	2836	6058	1736	5029	1338	3827	1938	7212	2149	1218	8574
ENSG00000224259.7|LINC01133	2569	201	1026	94	718	486	1272	2159	225	12743	112	56	15886
ENSG00000177807.10|KCNJ10	37	201	53	49	14	208	58	122	55	624	28	0	349
ENSG00000225279.2|RP11-536C5.2	68	9	26	30	29	45	61	273	0	850	7	3	339
ENSG00000143315.8|PIGM	1797	1507	1147	1375	1742	1238	475	2690	1004	6172	1222	664	13975
ENSG00000158714.11|SLAMF8	3024	232	1146	297	5412	11680	7735	1148	15145	2442	179	674	1944
ENSG00000256029.6|RP11-190A12.7	315	388	550	533	269	1013	312	763	627	1356	566	152	7456
ENSG00000188004.11|SNHG28	17	108	27	294	25	20	10	52	2	81	6	1	1514
ENSG00000213085.10|CFAP45	15	34	33	71	26	10	64	92	48	215	0	49	68
ENSG00000272668.2|RP11-190A12.10	770	630	483	4631	385	494	241	563	134	829	56	268	10934
ENSG00000158710.15|TAGLN2	20989	16331	14959	7126	27058	32467	41136	20169	30944	87896	13723	17467	80180
ENSG00000132681.17|ATP1A4	7	0	42	50	8	16	0	18	8	155	0	0	4287
ENSG00000018625.15|ATP1A2	19	2333	494	607	37	83	104	9191	1439	115	4010	2188	1624
ENSG00000162738.6|VANGL2	645	225	1100	443	1105	218	142	935	264	2246	50	257	4997
ENSG00000162739.14|SLAMF6	520	211	556	137	770	2222	1436	487	1205	740	187	159	848
ENSG00000117090.15|SLAMF1	87	38	195	15	350	650	179	142	189	267	0	79	347
ENSG00000026751.17|SLAMF7	367	239	1014	127	1260	1284	2922	1110	3291	1666	357	166	2674
ENSG00000066294.15|CD84	5256	1025	2964	1692	6484	15538	10337	2804	13807	3418	776	1317	4301
ENSG00000228863.8|RP11-404F10.2	14	0	0	9	14	71	0	0	16	29	0	0	18
ENSG00000117091.10|CD48	615	354	1644	146	998	1590	6891	1286	4083	1516	468	254	2106
ENSG00000122224.18|LY9	58	28	169	24	263	784	1557	167	441	250	84	54	362
ENSG00000122223.13|CD244	143	41	125	84	229	225	522	257	48	295	53	55	226
ENSG00000213080.3|RP11-312J18.5	69	86	70	45	93	45	180	65	181	117	97	29	64
ENSG00000179914.5|ITLN1	39	8	4	0	0	27	252	0	17	8	18	0	28
ENSG00000143217.9|NECTIN4	14	22	18	0	232	952	42	30	646	650	59	12	66
ENSG00000162755.14|KLHDC9	30	18	23	140	47	52	13	266	28	249	542	45	1830
ENSG00000143318.13|CASQ1	54	67	82	221	0	24	0	111	36	166	16	11	3198
ENSG00000132716.19|DCAF8	7514	8188	5943	9330	6389	7230	4721	16159	4901	35504	6649	5944	88870
ENSG00000258465.8|RP11-574F21.3	16	8	0	34	9	0	0	28	0	156	0	0	261
ENSG00000228606.3|RP11-574F21.2	65	6	15	74	47	51	10	30	3	170	35	11	396
ENSG00000162735.19|PEX19	4079	16966	4270	7914	3654	4251	3173	22575	6605	54063	6873	12353	94298
ENSG00000122218.16|COPA	21359	11681	18019	20965	21434	21996	11933	29636	13705	153463	7538	21184	315314
ENSG00000162736.17|NCSTN	12603	7467	7281	7975	6757	21282	7230	19593	11633	81231	5123	6704	150847
ENSG00000227741.1|RP11-536C5.7	40	13	17	108	47	64	35	11	27	127	10	35	243
ENSG00000162734.13|PEA15	17463	19704	17960	47396	20753	34112	12922	63511	37734	76067	14276	21027	262714
ENSG00000224261.2|RPSAP18	22	1	4	5	27	7	14	37	16	111	22	10	194
ENSG00000235082.2|SUMO1P3	10	8	14	4	5	9	3	9	2	8	4	7	30
ENSG00000202078.1|Y_RNA	7	8	12	4	10	13	5	18	2	60	0	8	105
ENSG00000171786.6|NHLH1	4	0	4	12	0	10	25	50	8	169	0	0	63
ENSG00000158769.18|F11R	2092	3548	1159	1270	2169	6592	3993	8533	7267	31343	4508	4193	5149
ENSG00000215845.11|TSTD1	132	34	135	14	117	226	312	147	597	232	1364	19	167
ENSG00000158773.14|USF1	4421	2912	3408	2156	2882	4020	5211	8780	4913	26110	3846	2408	37502
ENSG00000186517.14|ARHGAP30	4765	1735	4039	1487	4490	9374	8464	4440	10021	3265	1661	1530	4760
ENSG00000270149.5|RP11-544M22.13	0	26	310	0	203	2354	8	27	93	0	0	1	8
ENSG00000143224.18|PPOX	838	1017	711	929	535	1976	664	2384	678	4335	1945	570	9088
ENSG00000158850.15|B4GALT3	2262	2155	2218	2240	2032	5935	2487	4816	2495	17984	2098	3030	21175
ENSG00000158793.14|NIT1	1657	2214	1396	1380	1251	2830	2080	3184	1866	8245	5518	1020	13434
ENSG00000158796.17|DEDD	1710	1730	1960	1746	1845	5345	2361	5189	2492	17374	2171	2164	25566
ENSG00000143258.16|USP21	1578	1116	1813	1628	1096	2427	1015	3678	968	14084	1612	889	20807
ENSG00000143256.5|PFDN2	1671	2227	2491	1378	1396	5386	2409	4900	2974	14968	3613	2460	12681
ENSG00000143222.12|UFC1	3710	4200	4110	4206	4159	4496	4968	12159	6140	38128	6615	2792	44208
ENSG00000224985.1|RP11-297K8.2	156	79	230	140	135	128	116	397	125	1645	126	79	1045
ENSG00000158887.19|MPZ	122	455	52	26	147	387	112	224	184	1344	412	258	88
ENSG00000248485.2|PCP4L1	4	302	0	4	28	0	0	20	0	65	4	25	24
ENSG00000283696.1|RP11-122G18.12	90	44	37	77	45	195	39	130	44	435	11	13	247
ENSG00000288093.1|RP11-122G18.13	40	13	22	31	14	52	4	41	17	98	42	12	207
ENSG00000283360.1|RP11-122G18.10	2	3	0	3	0	21	0	21	2	5	0	3	33
ENSG00000215840.3|RP11-122G18.7	3	1	1	0	2	25	2	0	1	20	9	1	14
ENSG00000283317.1|RP11-122G18.11	21	14	1	9	6	26	2	16	14	57	0	4	133
ENSG00000143252.16|SDHC	4149	6078	2975	3349	3194	6590	3710	9903	5507	26889	8259	5906	18819
ENSG00000188931.4|CFAP126	152	123	101	371	112	258	40	377	67	1606	54	188	819
ENSG00000288670.1|RP11-122G18.14	334	415	217	453	123	327	79	591	162	3278	316	429	1205
ENSG00000158864.13|NDUFS2	4910	7348	4404	3379	4035	12159	5244	10333	6586	26800	14363	6866	42584
ENSG00000158874.11|APOA2	4	3	8	0	55	16	7	0	0	16	0	0	0
ENSG00000158882.15|TOMM40L	1067	818	1078	519	720	1855	864	2183	1289	7299	960	840	9850
ENSG00000143257.12|NR1I3	17	13	31	21	9	44	13	102	6	246	0	30	138
ENSG00000158859.10|ADAMTS4	2695	595	1643	232	2784	15658	10365	1264	2390	26316	2318	7394	11531
ENSG00000158869.11|FCER1G	12664	4020	6178	1773	6895	12123	26162	6268	27914	7930	4437	3798	6993
ENSG00000213075.7|RPL31P11	14	2	4	0	0	13	37	0	0	32	0	0	3087
ENSG00000162746.14|FCRLB	235	60	83	24	152	2381	456	178	153	352	14	143	322
ENSG00000162745.11|OLFML2B	25715	3690	12753	2408	22901	25758	5475	58575	13134	201248	1304	7654	217279
ENSG00000198574.6|SH2D1B	99	50	96	93	54	70	262	207	52	73	16	42	31
ENSG00000081721.12|DUSP12	1314	823	944	612	654	1242	827	2323	1094	10096	811	692	6626
ENSG00000118217.7|ATF6	6878	3212	5035	6036	6200	15812	4328	7314	5791	57955	3178	7004	27410
ENSG00000226889.3|RP11-474I16.8	17	0	18	14	9	0	0	12	0	47	0	0	35
ENSG00000229808.1|RP11-456P18.2	18	4	12	5	11	35	46	10	9	280	13	14	50
ENSG00000198929.13|NOS1AP	98	35	98	93	29	376	17	108	48	431	12	57	194
ENSG00000254706.3|RP11-565P22.6	0	1	13	4	3	7	3	0	0	74	6	8	5
ENSG00000239887.6|C1orf226	235	211	387	236	50	706	95	463	99	1819	212	209	65
ENSG00000152332.16|UHMK1	5276	4755	3526	6568	7244	13655	3405	10392	4919	9725	4096	9124	5952
ENSG00000203747.12|FCGR3A	31000	1017	5250	667	18793	26836	10919	3965	36356	26559	5324	1339	8051
ENSG00000244682.7|FCGR2C	3620	777	2778	253	2150	7629	2889	1440	1886	5252	689	794	1543
ENSG00000162747.12|FCGR3B	1117	1149	1008	164	282	744	916	152	567	1224	724	176	249
ENSG00000072694.21|FCGR2B	5756	1422	3129	199	2327	4462	10135	2166	6070	12934	1288	1037	2556
ENSG00000143226.15|FCGR2A	25100	2827	8902	2165	18608	38210	21604	7505	20279	18898	4994	6405	6348
ENSG00000173110.8|HSPA6	1168	271	770	80	740	3037	2833	837	870	14504	546	964	927
ENSG00000225217.1|HSPA7	3672	995	2085	154	1453	4971	2557	1372	1143	6919	1407	555	956
ENSG00000132196.16|HSD17B7	479	219	399	236	316	636	516	1294	713	301	2688	287	281
ENSG00000117152.14|RGS4	152	65	471	187	118	312	216	157	118	537	149	802	164
ENSG00000162733.19|DDR2	28699	21802	16831	42212	11063	12089	6808	51267	5500	8329	17220	15859	22196
ENSG00000117143.13|UAP1	11623	4842	3191	5937	10901	3103	16228	7488	3403	80109	3123	14279	5217
ENSG00000272574.1|RP11-359K18.4	109	3	11	92	64	6	22	10	10	201	0	89	18
ENSG00000162761.14|LMX1A	130	139	50	425	0	8	89	548	24	487	4	37	760
ENSG00000143171.13|RXRG	566	4148	250	3456	3	20	100	4293	686	2274	731	1156	943
ENSG00000143248.13|RGS5	1340	18196	4786	10078	22018	917	4404	14428	3492	979	9555	11315	17587
ENSG00000232995.7|RGS5	343	51	52	83	59	53	69	172	41	206	43	63	103
ENSG00000143228.13|NUF2	767	65	1078	443	342	228	108	617	506	2916	47	218	724
ENSG00000185630.19|PBX1	8714	3256	23899	13405	2565	2497	2238	20332	2132	12027	8922	3885	6498
ENSG00000269887.1|RP11-477H21.2	68	64	60	17	7	16	8	21	3	16	49	65	18
ENSG00000143198.13|MGST3	2243	18878	4358	2240	5467	10219	5347	17491	13360	7830	11380	12240	5200
ENSG00000143149.12|ALDH9A1	5982	19259	5032	6302	5666	5158	6548	15117	7973	7982	11182	10444	7316
ENSG00000143183.18|TMCO1	5506	4749	5325	4114	5079	6056	4347	10015	5224	11034	7371	4239	4875
ENSG00000143179.16|UCK2	1272	1343	1253	874	2095	3290	990	2556	1710	3111	822	2031	1128
ENSG00000236364.4|RP11-525G13.2	42	19	7	46	15	90	23	9	0	42	0	32	7
ENSG00000224358.1|TMCO1-AS1	101	19	16	80	6	51	8	19	14	20	7	50	55
ENSG00000188859.7|FAM78B	39	179	115	344	566	1226	39	333	211	641	148	137	243
ENSG00000215835.2|RP11-9L18.2	100	46	55	72	64	102	92	69	95	67	68	59	94
ENSG00000143195.13|ILDR2	28	53	326	52	2293	913	12	292	52	402	8	95	325
ENSG00000143157.12|POGK	3630	1693	3398	3198	3878	6652	2270	4577	3457	1940	1575	2559	4179
ENSG00000152382.6|TADA1	638	461	604	595	697	630	258	1394	586	392	696	611	890
ENSG00000225171.2|DUTP6	6	32	5	7	8	12	3	4	7	11	14	2	10
ENSG00000143167.12|GPA33	38	7	45	14	10	25	82	4	55	7	36	10	22
ENSG00000198842.10|STYXL2	180	78	184	194	27	34	23	200	39	59	94	72	305
ENSG00000198821.11|CD247	255	230	414	188	490	1513	800	1002	356	524	300	207	787
ENSG00000287218.1|RP11-104L21.4	6	38	19	13	0	116	22	68	19	0	54	38	0
ENSG00000143190.23|POU2F1	1408	685	941	2381	1412	5402	784	2355	880	615	810	1563	1368
ENSG00000272205.1|POU2F1-DT	56	0	3	6	0	12	0	4	0	0	6	7	0
ENSG00000143162.9|CREG1	20832	17264	8426	6397	12152	18334	35782	32068	29366	14801	16405	9918	12506
ENSG00000198771.11|RCSD1	4401	2093	3028	2052	3434	6188	5791	2964	3831	1816	1409	3257	4135
ENSG00000241666.2|RP3-455J7.4	17	19	8	2	0	30	23	50	25	7	13	12	10
ENSG00000143199.18|ADCY10	9	24	14	49	23	69	8	29	34	20	0	26	59
ENSG00000197965.12|MPZL1	18050	12673	11825	8146	13225	16682	5183	22885	6964	7754	5055	8068	11530
ENSG00000143155.13|TIPRL	3444	2335	3796	3795	3248	2215	2120	7838	2743	2283	2309	2109	4336
ENSG00000143184.5|XCL1	72	13	39	41	77	188	297	78	53	194	9	12	93
ENSG00000143185.4|XCL2	30	20	58	0	52	189	299	74	40	86	33	4	112
ENSG00000213064.10|SFT2D2	5527	3147	4367	3047	6727	11988	3362	7752	4877	2663	2684	2805	5594
ENSG00000143178.13|TBX19	209	194	241	302	338	427	296	407	333	174	47	125	328
ENSG00000143158.11|MPC2	2311	7632	2869	2946	2210	3111	3016	9186	6123	1945	6927	5083	2725
ENSG00000143164.15|DCAF6	2587	3397	3248	3266	4686	2309	3378	7935	4648	1572	7263	3903	3386
ENSG00000143147.15|GPR161	1865	1208	1611	2902	2699	2666	431	2432	789	548	281	1055	1841
ENSG00000224837.1|GCSHP5	73	251	77	87	58	27	55	167	106	114	176	137	140
ENSG00000143196.5|DPT	26242	19862	37802	22798	24078	157	2163	13703	18070	7349	10213	12592	24186
ENSG00000213062.5|RP1-206D15.6	299	406	143	488	107	446	304	352	198	157	132	761	185
ENSG00000143153.13|ATP1B1	3743	1275	7097	6377	5755	2383	4777	3875	7610	1346	4242	991	3787
ENSG00000143156.14|NME7	796	612	768	865	1137	956	580	1669	800	415	680	460	663
ENSG00000117475.14|BLZF1	2085	1278	1875	1945	2158	1537	1639	3751	1921	1330	1411	1606	2147
ENSG00000117477.12|CCDC181	21	16	35	24	68	25	30	35	3	54	30	43	16
ENSG00000117479.15|SLC19A2	3659	7322	1482	8134	1680	4057	6064	3252	2740	1596	2799	8205	1767
ENSG00000234604.2|RP1-206D15.5	10	3	3	27	11	19	0	0	2	0	0	12	3
ENSG00000174175.17|SELP	176	739	997	82	317	499	1083	833	143	41	677	159	280
ENSG00000198734.12|F5	77	241	114	18	331	1868	82	26	75	40	15	114	75
ENSG00000231407.6|GORAB-AS1	73	28	82	29	31	34	12	93	145	99	0	31	34
ENSG00000120370.13|GORAB	1086	517	988	1340	1038	759	409	2410	766	2684	456	473	1449
ENSG00000075945.13|KIFAP3	3083	2115	2504	3345	4688	3281	1829	6174	1906	1549	2263	1908	3907
ENSG00000007908.16|SELE	80	358	58	4	58	514	1232	87	20	18	198	57	36
ENSG00000171806.12|METTL18	345	284	371	364	419	205	266	1068	336	190	393	1065	488
ENSG00000000460.17|C1orf112	1063	296	592	575	645	650	266	965	444	240	210	1660	875
ENSG00000188404.10|SELL	1365	964	2595	259	1464	2508	2274	871	797	962	466	872	2377
ENSG00000000457.14|SCYL3	1359	876	908	928	893	1071	545	2210	862	526	1223	2582	1269
ENSG00000239494.2|RN7SL333P	13	2	14	12	25	17	0	18	4	5	0	14	3
ENSG00000116132.12|PRRX1	12816	8144	15038	34858	19999	4415	10031	55371	7990	10435	1961	9233	36690
ENSG00000271811.1|RP1-79C4.4	53	16	33	219	42	40	82	246	20	383	22	82	26
ENSG00000268062.1|SRP14P4	9	6	2	3	18	7	10	22	2	96	13	0	31
ENSG00000076258.10|FMO4	421	474	345	369	379	211	660	925	382	3970	243	265	1823
ENSG00000285665.1|TOP1P1	37	91	37	47	34	10	65	51	25	302	32	36	163
ENSG00000231424.3|RP1-45C12.1	4	0	0	11	36	0	4	16	31	48	0	16	1477
ENSG00000007933.13|FMO3	132	211	103	53	24	312	187	676	225	11749	1003	1637	5349
ENSG00000117507.6|FMO6P	1	79	0	0	0	2	0	4	9	85	0	58	6
ENSG00000094963.14|FMO2	88	7588	528	951	748	60	887	6035	1210	1300	3732	3727	1599
ENSG00000010932.17|FMO1	53	4881	115	61	301	33	2757	351	1487	1197	452	963	8933
ENSG00000233328.3|PFN1P1	33	20	87	23	62	139	59	51	109	27	32	31	45
ENSG00000117533.15|VAMP4	1513	1370	1290	1536	1788	2568	1177	3872	1466	15382	1182	1126	39631
ENSG00000010165.20|EEF1AKNMT	3155	2605	2018	2345	2320	5455	1824	5704	3084	22770	3162	1749	54064
ENSG00000117523.17|PRRC2C	15028	5185	8393	19502	13804	53035	6027	12504	7339	100006	3832	12622	210933
ENSG00000034971.17|MYOC	56	770	22	12329	4	22	19	99	70	557	320	17	212640
ENSG00000117560.8|FASLG	63	34	22	31	95	404	177	116	103	68	45	13	104
ENSG00000197959.14|DNM3	104	364	323	422	137	384	160	501	315	5026	1366	141	1650
ENSG00000135845.10|PIGC	2167	1546	1756	1700	1713	1221	1118	3032	1642	17455	1377	1195	34131
ENSG00000230630.5|DNM3OS	5920	1180	6777	1761	3577	203	325	8201	978	12635	312	916	12397
ENSG00000287336.1|RP5-1116C7.2	4	0	3	37	2	5	0	6	0	192	3	59	316
ENSG00000094975.14|SUCO	3663	2471	4886	7526	4744	3063	1494	9461	1620	3042	1805	2470	29651
ENSG00000120337.10|TNFSF18	39	63	274	223	83	16	422	188	56	15	171	54	126
ENSG00000183831.7|ANKRD45	0	13	59	127	21	37	0	89	8	48	0	18	28
ENSG00000076321.11|KLHL20	3036	1967	2978	3635	2333	1982	965	6900	1217	1403	1128	2114	3521
ENSG00000117586.11|TNFSF4	417	71	286	303	1091	476	158	487	91	274	374	141	777
ENSG00000203739.4|PRDX6-AS1	179	153	121	222	109	342	55	320	126	61	118	179	119
ENSG00000117592.9|PRDX6	5757	20368	10732	9401	6901	13491	9102	27926	12627	4872	26807	28131	6910
ENSG00000135870.12|RC3H1	1600	1186	1660	1943	2380	5016	1560	3758	1204	717	32	1589	1669
ENSG00000120334.16|CENPL	994	300	963	984	601	941	288	1790	427	320	182	478	1036
ENSG00000117593.12|DARS2	1428	1240	700	860	1070	2013	697	1357	1297	408	1535	2042	889
ENSG00000234741.8|GAS5	5731	4182	3605	7146	6857	8347	6348	24720	9105	7192	7088	6882	10413
ENSG00000270084.2|GAS5-AS1	80	55	32	33	19	56	22	142	33	17	123	87	39
ENSG00000185278.15|ZBTB37	1847	956	1078	1667	1767	5094	755	3071	639	449	862	1089	1646
ENSG00000227373.6|RABGAP1L-DT	0	4	18	16	5	13	12	42	13	542	0	0	33
ENSG00000152061.24|RABGAP1L	2173	1809	2122	2719	3387	2884	2676	5654	2500	2161	1116	4015	4389
ENSG00000120332.16|TNN	59	3014	275	1062	3080	15	25	766	271	0	191	1557	1139
ENSG00000116161.18|CACYBP	4040	4833	5326	2768	3625	2173	3675	9538	4938	2545	4495	2591	5765
ENSG00000287697.1|RP1-102G20.8	54	4	12	5	0	9	0	0	0	0	5	4	5
ENSG00000120333.4|MRPS14	2650	3160	1652	2881	1678	944	956	4358	1623	962	2085	2121	2114
ENSG00000235750.10|KIAA0040	4199	4333	1255	4159	2113	2951	1829	2200	3210	1271	986	37642	2452
ENSG00000116147.17|TNR	51	0	11	236	22	67	10	18	16	24	0	15417	0
ENSG00000236021.2|RP11-195C7.1	75	24	0	7	8	39	5	15	5	8	6	7	3
ENSG00000152092.16|ASTN1	0	117	1888	1040	5	254	8	479	188	4500	2120	184	505
ENSG00000143207.21|COP1	2175	1906	2566	1796	2141	2178	2373	4593	2584	2677	2059	1950	2452
ENSG00000228686.2|RP11-492I21.1	0	15	4	3	4	20	15	8	14	12	0	3	8
ENSG00000116183.11|PAPPA2	151	248	3901	1742	88	818	4	2126	89	4316	28	429	2100
ENSG00000224968.2|LINC01645	10	26	5	11	23	9	54	44	111	11	23	19	7
ENSG00000120341.18|SEC16B	409	258	609	177	163	25	13	18	6	113	255	46	497
ENSG00000254154.8|CRYZL2P-SEC16B	785	752	1527	1509	1197	439	525	769	599	260	753	360	680
ENSG00000242193.11|CRYZL2P	745	1900	1910	494	1131	640	548	935	1050	350	2056	1245	1344
ENSG00000240021.10|TEX35	85	0	16	5	10	2	0	16	8	0	0	6	10
ENSG00000213057.5|C1orf220	52	38	23	81	52	32	10	22	0	5	9	15	31
ENSG00000273384.1|RP5-1098D14.1	35	0	21	2	0	0	12	4	3	40	12	0	13
ENSG00000224687.2|RASAL2-AS1	292	81	48	80	79	89	78	76	132	1705	106	70	90
ENSG00000075391.17|RASAL2	2799	1095	1445	3057	4358	4815	1646	1923	2740	1270	606	4654	3033
ENSG00000273062.1|RALGPS2-AS1	7	13	15	7	15	15	22	0	0	3	10	10	0
ENSG00000116191.18|RALGPS2	5978	769	1929	2799	6461	1230	1263	677	516	7990	745	1432	1892
ENSG00000228196.1|PTPN2P1	6	0	0	15	6	13	14	9	2	2	6	4	5
ENSG00000116194.13|ANGPTL1	9908	8709	2701	25829	778	52	1337	2380	2306	15643	3060	7827	2864
ENSG00000186283.14|TOR3A	2462	1475	2438	1583	2704	4855	2471	1713	2235	8366	2208	1042	3157
ENSG00000116199.12|FAM20B	4311	3515	3324	3610	5198	6975	2458	2510	2766	13744	4157	4548	3435
ENSG00000227141.2|RP11-545A16.3	38	34	150	244	59	6	4	19	44	37	21	146	35
ENSG00000261060.1|RP11-545A16.4	32	8	12	32	0	8	6	4	0	10	16	37	0
ENSG00000057252.13|SOAT1	4138	1687	3079	3031	4141	7488	14001	3007	12513	11676	26549	2539	4296
ENSG00000143322.21|ABL2	4412	1003	1904	1500	4283	43375	6962	900	2842	9282	1318	2838	2063
ENSG00000162782.16|TDRD5	4	8	0	8	0	0	0	0	0	333	50	0	0
ENSG00000143340.6|FAM163A	115	20	12	18	4	62	29	10	10	7406	8	0	271
ENSG00000169905.13|TOR1AIP2	3267	3233	3425	4096	3526	5855	2973	1987	3242	1721	6782	3285	3017
ENSG00000143337.19|TOR1AIP1	8625	8664	7835	15611	6835	4165	4459	5037	5287	5370	4244	6280	11822
ENSG00000272906.1|RP11-533E19.7	55	11	23	0	5	23	0	0	0	5	12	3	0
ENSG00000135837.16|CEP350	3918	1884	3350	4696	5484	7202	2427	2218	2697	24045	1598	4234	4549
ENSG00000260360.1|RP11-533E19.5	20	8	0	32	9	27	31	10	13	251	10	32	11
ENSG00000116260.17|QSOX1	7450	3665	11050	7858	13342	108489	10120	4329	12206	7575	6936	4624	6139
ENSG00000121454.6|LHX4	187	103	107	239	128	386	50	93	81	34	0	51	147
ENSG00000230124.8|ACBD6	1811	1401	2314	1583	1299	1925	1564	1506	1664	800	2321	1332	1689
ENSG00000153029.16|MR1	6328	2938	4686	6262	6671	3450	6113	3281	5920	4406	2193	2253	6558
ENSG00000143324.14|XPR1	1380	1477	1848	1339	2979	3264	1502	1289	2407	666	1543	1897	2096
ENSG00000135835.12|KIAA1614	780	677	1006	3137	581	1903	465	397	577	354	248	468	1093
ENSG00000243155.1|RP11-46A10.5	42	34	60	60	9	140	62	31	73	26	47	16	21
ENSG00000232586.1|KIAA1614-AS1	2	7	6	36	3	18	0	0	5	0	6	10	6
ENSG00000135823.14|STX6	3195	2547	2690	3102	3375	4995	3973	1837	5096	2117	1867	2893	3752
ENSG00000162783.11|IER5	1925	1068	2477	2719	1463	5213	5372	1783	3171	716	1417	2066	1454
ENSG00000198216.12|CACNA1E	142	30	744	2346	145	287	29	45	38	139	4	27	0
ENSG00000261504.1|LINC01686	15	19	131	31	24	33	59	40	43	37	59	19	56
ENSG00000143333.7|RGS16	329	416	444	174	448	3216	1619	208	1025	388	342	560	817
ENSG00000135828.11|RNASEL	1957	1131	1689	1691	1758	1179	900	1077	1000	743	1078	828	1691
ENSG00000135838.14|NPL	7876	1536	1964	710	4586	6135	18817	3803	18193	5337	1542	1238	5839
ENSG00000135829.17|DHX9	12714	6587	10460	12260	8148	6767	6479	6768	6688	29383	6074	8969	11309
ENSG00000287808.1|RP11-249O6.2	95	15	24	49	16	16	23	32	27	47	30	8	7
ENSG00000135821.19|GLUL	112491	228202	31300	127453	40726	151200	123282	35939	192619	68814	29647	330088	66584
ENSG00000058085.15|LAMC2	537	126	164	26	434	2115	113	231	102	134	71	98	508
ENSG00000157064.11|NMNAT2	498	2768	106	139	142	11686	394	800	98	13	177	893	187
ENSG00000135862.6|LAMC1	71642	33445	30667	42750	46171	72885	21356	34654	21139	650103	8320	76842	52296
ENSG00000224468.3|LAMC1-AS1	25	25	6	6	17	42	9	19	11	323	8	80	41
ENSG00000232860.8|SMG7-AS1	42	13	51	28	65	259	16	15	28	52	28	33	67
ENSG00000116698.21|SMG7	4438	2925	3532	3662	4548	12367	2503	2740	2869	2833	2527	3885	4389
ENSG00000116701.15|NCF2	4714	2126	2993	1007	2613	2727	8878	4088	12389	3204	1362	1148	3767
ENSG00000198860.14|TSEN15	1980	1288	3012	1304	1551	1642	1148	1364	1576	592	1761	1199	1977
ENSG00000116667.15|C1orf21	6047	4765	6281	6299	1625	1472	4652	4451	4214	3479	5523	5397	5898
ENSG00000285847.2|RP4-768P8.2	98	45	35	152	19	36	4	24	31	27	29	46	74
ENSG00000271387.1|C1orf21-DT	79	46	80	4	8	4	25	42	6	3	17	22	20
ENSG00000286378.1|GS1-238N13.1	4	0	0	39	4	4	11	0	26	3	9	14	32
ENSG00000162704.16|ARPC5	15971	8408	17162	6771	15859	20631	26107	11736	29827	9319	7734	7878	17216
ENSG00000198756.12|COLGALT2	987	2127	5393	4223	389	773	237	1193	538	741	359	523	1196
ENSG00000143344.16|RGL1	12768	8016	8846	8971	8294	9859	16502	6004	6865	7124	3103	6088	12855
ENSG00000121481.11|RNF2	1928	1054	1912	2296	1785	1550	1193	1094	1564	1542	1002	1637	3196
ENSG00000121486.12|TRMT1L	1519	1190	1462	1133	1673	1303	862	850	1114	647	1316	619	1945
ENSG00000116406.19|EDEM3	6123	2846	3462	3889	7393	7207	2189	2608	2373	1957	1941	4325	4952
ENSG00000135842.17|NIBAN1	5758	4480	11491	16773	6130	16286	3538	4755	4690	4760	984	4202	14421
ENSG00000116668.13|SWT1	431	432	337	478	606	465	292	295	430	268	321	492	451
ENSG00000231084.2|RPL22P24	39	20	18	10	21	19	11	3	17	9	21	16	39
ENSG00000279838.1|RP4-635A23.6	18	20	18	30	17	52	6	14	12	8	3	3	50
ENSG00000116679.16|IVNS1ABP	9451	7212	6123	11938	9753	8447	10610	5885	10276	6069	4670	14531	11832
ENSG00000273004.1|GS1-279B7.2	13	23	11	29	7	14	4	0	23	0	8	16	7
ENSG00000143341.12|HMCN1	4861	1690	3503	925	27422	4714	2068	977	1313	1377	171	957	573
ENSG00000116690.13|PRG4	1266	1984	3446	0	2245	4021	332	244	79	16340	479	1498	132
ENSG00000047410.14|TPR	11532	5704	9051	17454	9396	14370	4380	5047	5782	36628	4193	9563	11261
ENSG00000157181.16|ODR4	1910	1751	1761	1855	1848	1205	1314	1342	1888	5561	2423	1913	2455
ENSG00000229739.4|PDC-AS1	97	14	35	77	27	44	58	36	16	42	42	9	25
ENSG00000116711.10|PLA2G4A	1850	2245	847	811	905	402	923	821	844	1163	1163	745	1776
ENSG00000073756.13|PTGS2	347	191	7969	615	85	253	834	209	225	777	439	684	185
ENSG00000273129.2|PACERR	333	13	122	0	0	0	8	8	25	13	19	2	7
ENSG00000230426.4|LINC01036	190	0	306	0	18	12	17	4	12	8	4	0	163
ENSG00000225462.1|FDPSP1	2	4	0	2	4	4	2	6	6	6	24	3	2
ENSG00000162670.11|BRINP3	60	5	0	3511	0	7	0	5	323	55	9	277	2110
ENSG00000286285.1|RP11-57K16.1	18	0	11	9	8	4	5	0	5	15	15	6	24
ENSG00000134371.14|CDC73	3470	2681	2851	4040	4142	3539	2191	2299	2814	2362	2362	3118	4511
ENSG00000162630.6|B3GALT2	15	32	83	157	7	111	16	14	29	42	52	24	100
ENSG00000116750.14|UCHL5	2080	1752	1795	1588	1804	1111	1347	1480	1938	1142	1684	1791	2553
ENSG00000116747.13|RO60	3021	2017	2642	3715	3563	4011	1530	2052	2220	1412	1184	2532	3260
ENSG00000023572.10|GLRX2	1569	1675	1090	930	1011	918	1438	1057	1371	618	3051	878	1220
ENSG00000236792.1|RP11-142L4.2	4	2	9	8	10	17	4	18	8	9	2	8	0
ENSG00000285280.2|RP11-139E24.1	92	28	7	10	18	67	1	6	0	4	23	0	5
ENSG00000127074.15|RGS13	39	45	1507	34	4	66	33	46	177	473	0	8	106
ENSG00000150681.10|RGS18	1158	163	916	556	1338	236	1427	563	900	303	225	310	1207
ENSG00000090104.12|RGS1	2894	1525	6402	559	4718	8749	39252	1746	64671	16766	2795	6986	8369
ENSG00000231767.4|RPS27AP5	13	38	32	19	16	20	20	54	50	27	57	25	35
ENSG00000116741.8|RGS2	5432	2623	15095	17442	2506	2236	19996	2730	17721	2924	18178	10185	2048
ENSG00000162687.19|KCNT2	1109	30	617	1321	1053	106	179	32	108	4	47	139	455
ENSG00000066279.19|ASPM	2365	41	1834	1246	1336	945	233	206	523	307	10	789	3048
ENSG00000177888.8|ZBTB41	2504	1094	2203	3523	2944	1554	659	1134	1118	1231	828	1442	3472
ENSG00000134376.17|CRB1	11	29	16	111	41	60	2	16	8	8	0	6	34
ENSG00000203724.11|C1orf53	132	311	295	155	123	148	167	104	231	51	681	64	129
ENSG00000000971.16|CFH	46695	4279	29445	34414	36455	3695	20425	8649	9980	5229	5537	10462	29955
ENSG00000116785.14|CFHR3	239	17	114	0	120	5	92	35	24	18	64	46	109
ENSG00000244414.7|CFHR1	440	64	884	84	251	48	384	96	133	0	41	122	350
ENSG00000213047.13|DENND1B	904	369	1479	695	1812	1008	717	747	1811	710	502	378	1638
ENSG00000151414.15|NEK7	5758	5471	5963	5499	12252	2073	3564	5948	6017	3173	6116	5493	11109
ENSG00000229989.4|MIR181A1HG	4	0	5	0	4	112	0	6	0	9	0	7	9
ENSG00000116833.14|NR5A2	258	422	375	372	493	248	92	968	213	378	31	561	1477
ENSG00000118193.12|KIF14	710	51	871	367	523	153	62	115	183	122	5	256	748
ENSG00000081237.20|PTPRC	8810	2326	7488	2168	11921	9380	13187	6137	15629	7501	1449	3488	12122
ENSG00000118197.14|DDX59	1370	993	1605	846	976	937	1031	891	1091	806	1297	831	1328
ENSG00000203721.7|LINC00862	0	0	6	0	9	202	2	0	58	0	3	10	0
ENSG00000230623.6|RP11-469A15.2	0	0	0	4	0	14	0	0	5	0	17	0	0
ENSG00000162702.8|ZNF281	1647	1288	2280	1642	1459	1376	1216	851	1478	624	485	1699	1735
ENSG00000163362.11|INAVA	24	0	154	8	16	25	16	0	5	0	0	9	24
ENSG00000081248.12|CACNA1S	8	4	13	22	0	4	0	0	10	0	0	0	0
ENSG00000118200.14|CAMSAP2	3663	1894	2657	2641	4760	2022	1251	1901	2125	1685	1770	3948	4653
ENSG00000116852.15|KIF21B	565	212	662	282	763	4542	1213	486	734	443	255	366	696
ENSG00000116857.17|TMEM9	4078	2677	4662	7253	3117	1600	2088	3414	2515	2801	9407	1497	4968
ENSG00000163395.17|IGFN1	109	475	204	1752	16	63	81	385	69	77	89	262	133
ENSG00000159166.15|LAD1	12	0	70	16	120	39	76	0	90	7	16	18	36
ENSG00000081277.13|PKP1	8	1338	44	5591	807	44	0	929	967	350	161	4166	2067
ENSG00000134375.11|TIMM17A	1707	1726	1727	1336	1552	985	1894	1514	3627	846	4937	2394	1726
ENSG00000198892.7|SHISA4	493	414	1003	1093	906	1107	466	372	517	332	2852	306	374
ENSG00000163431.13|LMOD1	377	3634	1710	5606	339	1070	903	2503	612	75	6429	3004	756
ENSG00000143851.15|PTPN7	394	133	730	99	619	1891	722	568	2951	1118	619	255	964
ENSG00000243323.7|PTPRVP	15	0	44	11	6	14	6	14	13	4	47	16	37
ENSG00000170075.10|GPR37L1	5	0	10	4	0	19	12	12	0	0	42	4	3
ENSG00000143862.8|ARL8A	3113	2255	2572	1748	1981	3354	5447	2071	5197	1858	4069	2862	2825
ENSG00000077152.11|UBE2T	764	83	987	264	362	70	112	145	277	187	95	298	588
ENSG00000159176.14|CSRP1	6989	14813	14174	6468	8123	14193	7662	6656	5084	3348	10967	6116	5825
ENSG00000223396.4|RPS10P7	58	54	85	7	117	113	66	116	124	66	38	34	51
ENSG00000231871.5|IPO9-AS1	36	9	17	44	8	9	2	5	1	3	5	5	4
ENSG00000198700.10|IPO9	7157	2899	6841	7481	5629	4031	2988	3664	3796	3297	2797	4068	7089
ENSG00000174307.7|PHLDA3	1867	5746	4199	2867	2835	1951	1626	3203	4723	2991	3708	2934	3445
ENSG00000224536.2|RP11-134G8.7	122	78	50	38	68	154	37	80	35	70	30	9	24
ENSG00000134369.15|NAV1	11109	5046	5943	7305	18668	8596	1921	4712	3115	5040	1152	4523	7962
ENSG00000235121.1|RP11-90L20.2	0	0	13	19	16	24	4	11	0	4	0	14	18
ENSG00000176393.11|RNPEP	4565	3031	4313	1360	3661	4483	7825	2573	5396	1787	4124	2207	3740
ENSG00000234678.2|ELF3-AS1	191	87	180	50	156	201	167	70	92	51	37	68	52
[truncated: 21,954 more rows]

## Sheet: Supplementary3
Transcriptomics Analysis of normal tiusse of LPS patients
	L1	L2	L3	L4	L5	L6	L7	L8	L9	L10	L11	L12	L13
ENSG00000230699.2|RP11-54O7.1	0	0	303	0	0	97	0	159	112	12	0	7	187
ENSG00000187961.14|KLHL17	100	199	356	259	508	199	242	132	300	184	183	115	274
ENSG00000187583.11|PLEKHN1	0	20	0	19	44	17	20	0	20	16	0	11	50
ENSG00000187642.9|PERM1	30	4	0	0	20	56	24	50	0	26	0	7	5
ENSG00000223764.2|LINC02593	40	6	112	38	142	467	37	52	83	195	24	42	659
ENSG00000187634.13|SAMD11	92	47	66	69	276	440	24	133	153	162	84	71	2851
ENSG00000188976.11|NOC2L	4811	2779	2995	2489	4180	2706	3678	2329	3743	2262	2857	3031	1850
ENSG00000272512.1|RP11-54O7.17	72	166	205	120	192	221	120	275	87	74	165	111	310
ENSG00000188290.11|HES4	426	495	432	358	275	623	486	1118	279	620	693	500	264
ENSG00000187608.10|ISG15	966	1334	1931	1953	3007	1683	993	4252	3603	1621	1575	1065	2393
ENSG00000217801.10|RP11-465B22.3	39	21	6	0	0	8	12	54	0	15	10	56	0
ENSG00000186891.14|TNFRSF18	93	53	107	32	141	19	82	288	48	37	69	199	34
ENSG00000186827.11|TNFRSF4	606	316	363	276	221	192	330	1323	196	121	145	515	282
ENSG00000188157.15|AGRN	4133	4070	5817	6527	12866	4772	4087	5363	6909	3360	3547	3744	10207
ENSG00000162571.14|TTLL10	72	127	184	118	98	96	119	134	151	108	49	78	0
ENSG00000205231.1|TTLL10-AS1	34	74	89	98	123	48	64	105	48	126	21	53	0
ENSG00000131591.18|C1orf159	307	483	479	479	491	320	528	298	429	326	315	328	230
ENSG00000176022.7|B3GALT6	1000	578	1020	883	1223	446	1050	480	1002	476	870	513	830
ENSG00000260179.1|RP5-902P8.12	0	3	1	10	6	3	8	5	13	6	0	0	3
ENSG00000184163.3|C1QTNF12	48	92	63	44	80	48	42	67	44	35	33	53	19
ENSG00000078808.19|SDF4	9260	7821	9882	7736	12134	6741	9475	7471	9636	6561	6685	6905	9826
ENSG00000223972.5|DDX11L1	0	6	4	19	4	0	6	2	26	3	0	4	0
ENSG00000238009.6|RP11-34P13.7	34	20	21	27	49	18	11	14	396	33	17	17	10
ENSG00000241860.7|RP11-34P13.13	58	221	71	60	255	97	37	78	50	423	27	235	18
ENSG00000228463.10|AP006222.1	206	94	364	307	357	434	314	168	742	517	161	77	46
ENSG00000237094.12|RP4-669L17.4	161	441	235	148	308	306	58	259	158	719	46	292	56
ENSG00000230021.10|RP11-206L10.17	44	130	160	40	134	141	12	98	101	84	30	63	18
ENSG00000228327.3|RP11-206L10.2	642	1205	690	427	1196	866	369	657	605	2053	286	657	171
ENSG00000237491.10|LINC01409	20	33	70	87	195	60	38	21	38	69	42	27	35
ENSG00000228794.10|LINC01128	2222	2237	5563	1450	4127	2250	3202	2265	2116	2248	2172	1853	732
ENSG00000227232.5|WASH7P	158	362	532	439	513	416	840	236	384	378	258	177	94
ENSG00000278267.1|MIR6859-1	2	3	11	13	13	8	16	5	14	6	3	1	1
ENSG00000233750.3|CICP27	33	69	23	28	66	43	2	14	30	195	6	13	8
ENSG00000268903.1|RP11-34P13.15	182	440	125	194	351	206	37	213	92	1304	38	225	20
ENSG00000269981.1|RP11-34P13.16	98	244	92	89	234	119	5	113	50	608	30	127	22
ENSG00000239906.1|RP11-34P13.14	3	25	10	5	17	9	0	5	7	28	0	15	0
ENSG00000279457.4|WASH9P	535	494	917	595	976	676	1674	435	941	654	660	214	291
ENSG00000273874.1|MIR6859-2	3	5	6	8	7	5	18	4	11	1	2	1	2
ENSG00000236679.2|RPL23AP24	5	7	2	8	9	17	17	5	4	7	2	7	1
ENSG00000233653.3|CICP7	15	18	0	7	28	11	0	6	5	35	3	5	2
ENSG00000250575.1|RP4-669L17.8	230	545	197	234	296	233	120	241	177	1160	105	270	57
ENSG00000225972.1|MTND1P23	436	482	249	370	1918	324	1353	610	262	402	1174	1944	93
ENSG00000225630.1|MTND2P28	44615	51811	70678	94130	151541	80265	159627	111313	47827	52183	99526	68225	10223
ENSG00000237973.1|MTCO1P12	34570	23985	19371	36583	173098	31488	42351	44109	25897	23984	40764	19739	8483
ENSG00000229344.1|MTCO2P12	82	80	72	74	134	49	246	84	67	87	248	62	15
ENSG00000240409.1|MTATP8P1	74	91	42	426	93	95	174	205	59	50	71	55	7
ENSG00000248527.1|MTATP6P1	86937	76367	76486	115901	123597	94768	138516	139385	72866	49154	109654	72780	17514
ENSG00000198744.5|MTCO3P12	304	473	184	272	227	202	714	441	200	261	604	430	72
ENSG00000229376.3|CICP3	13	10	1	12	33	19	0	3	14	16	1	5	5
ENSG00000230092.7|RP11-206L10.8	11	14	41	9	31	26	11	12	29	37	12	6	11
ENSG00000177757.2|FAM87B	21	49	110	40	66	64	48	25	27	92	71	21	21
ENSG00000225880.5|LINC00115	47	52	133	64	112	66	63	52	53	110	16	51	7
ENSG00000160087.21|UBE2J2	2747	1908	2055	2091	3638	1522	2777	1661	2755	2124	2103	1860	1477
ENSG00000162572.21|SCNN1D	360	443	293	451	543	377	235	422	427	557	168	220	122
ENSG00000230415.1|LINC01786	35	49	12	15	54	39	29	27	58	31	0	23	10
ENSG00000175756.13|AURKAIP1	3524	2821	3487	2269	3867	2482	5262	2542	3933	2857	3998	2411	1246
ENSG00000107404.20|DVL1	4454	3769	3993	4177	5155	3394	5669	3390	4672	3360	3168	3210	2082
ENSG00000169962.5|TAS1R3	29	41	120	51	91	8	20	40	20	32	28	18	7
ENSG00000162576.17|MXRA8	6028	8666	12020	9594	13020	6852	12252	6224	11957	5085	9008	5451	14083
ENSG00000127054.21|INTS11	4374	4324	4407	3899	5718	3752	4144	3644	5378	4022	2789	2412	2308
ENSG00000224051.7|CPTP	786	813	1635	1527	1600	794	2092	565	1289	886	1221	367	791
ENSG00000131584.19|ACAP3	1779	1974	2230	2139	4072	1745	1800	1425	1817	1685	1094	1354	1886
ENSG00000169972.12|PUSL1	233	293	223	235	398	129	411	244	257	201	201	107	284
ENSG00000240731.1|RP5-890O3.9	40	63	104	67	92	109	64	66	89	27	20	27	30
ENSG00000272455.1|MRPL20-DT	117	59	74	67	100	27	131	71	57	89	32	4	13
ENSG00000235098.9|ANKRD65	364	341	314	591	977	449	1735	207	691	377	628	402	350
ENSG00000225905.1|RP4-758J18.7	15	4	13	12	7	26	24	5	10	8	4	0	0
ENSG00000225285.1|LINC01770	61	85	92	85	76	71	130	201	121	73	57	47	25
ENSG00000205116.4|TMEM88B	9	19	5	14	35	6	45	49	16	7	27	37	0
ENSG00000179403.12|VWA1	1581	2132	2114	2236	1975	2403	2555	1879	1993	1350	1704	1195	2680
ENSG00000215915.10|ATAD3C	186	120	90	36	70	48	134	84	98	57	60	132	105
ENSG00000160072.20|ATAD3B	2601	1136	1008	1182	1618	1188	895	1551	1284	1065	743	2091	768
ENSG00000197785.14|ATAD3A	1371	796	1022	685	1544	726	1199	872	1015	722	789	1089	822
ENSG00000205090.9|TMEM240	64	63	43	101	164	26	90	24	101	39	32	30	125
ENSG00000284740.1|RP5-832C2.8	0	0	0	9	12	30	38	37	11	17	91	38	16
ENSG00000228594.4|FNDC10	58	63	90	94	324	98	41	26	68	27	71	50	183
ENSG00000286989.1|RP11-345P4.12	4	0	14	6	62	20	0	0	14	6	0	0	0
ENSG00000221978.12|CCNL2	7418	9298	10124	9393	13728	9049	7859	8990	10867	9186	4263	6890	4008
ENSG00000224870.7|MRPL20-AS1	484	366	711	638	929	349	1202	278	755	407	493	270	343
ENSG00000242485.6|MRPL20	3670	2725	2957	2375	3820	2538	4374	1827	3930	2445	4069	1867	1262
ENSG00000160075.12|SSU72	8277	5927	7712	5065	8603	4799	8918	4810	8126	6998	7686	6156	3051
ENSG00000215014.5|RP5-832C2.5	72	91	47	20	105	26	78	27	91	132	27	88	21
ENSG00000197530.13|MIB2	2352	3208	2964	2687	4033	2359	3061	2913	3155	2211	2001	2011	1867
ENSG00000272106.1|RP11-345P4.9	326	375	164	219	401	295	300	358	433	449	196	315	249
ENSG00000187730.9|GABRD	42	34	0	39	34	8	12	108	148	51	17	13	83
ENSG00000067606.17|PRKCZ	266	331	70	125	535	275	47	181	94	441	133	125	161
ENSG00000182873.5|PRKCZ-AS1	60	38	57	46	88	66	23	18	68	58	17	12	29
ENSG00000162585.17|FAAP20	1293	1560	1360	1481	2176	1305	2581	1326	1936	1434	1604	993	1393
ENSG00000271806.1|RP5-892K4.1	7	32	16	5	5	18	4	0	0	29	0	14	4
ENSG00000157933.10|SKI	9879	12041	9715	6873	15628	10633	8945	12258	7122	10147	6286	10492	12212
ENSG00000272449.2|RP3-395M20.12	4	63	19	27	36	10	8	23	10	48	28	36	23
ENSG00000149527.18|PLCH2	29	43	43	16	101	42	10	67	25	44	17	15	8
ENSG00000157881.16|PANK4	785	861	727	1088	965	659	950	526	865	665	409	587	416
ENSG00000225931.3|RP3-395M20.7	11	8	18	0	11	16	5	11	0	3	0	0	0
ENSG00000228037.1|RP3-395M20.9	11	20	8	10	6	0	12	7	12	9	4	6	0
ENSG00000287356.1|RP11-181G12.8	55	95	167	89	212	81	235	58	130	90	67	18	131
ENSG00000116151.14|MORN1	348	302	155	254	474	285	259	240	407	233	166	119	123
ENSG00000157911.11|PEX10	1256	1353	1598	1448	1843	1167	2409	1047	1942	1152	1512	870	619
ENSG00000269896.2|RP4-740C4.5	95	123	72	113	199	125	50	71	156	42	18	24	32
ENSG00000157916.20|RER1	5921	5530	7536	5501	9637	4998	7711	4610	7207	5341	5068	3357	4825
ENSG00000238164.6|TNFRSF14-AS1	135	230	207	183	447	222	161	145	180	182	76	150	31
ENSG00000157873.18|TNFRSF14	1486	2260	2734	2205	3083	1567	2081	1605	1860	2130	1137	840	785
ENSG00000189409.14|MMP23B	169	195	231	289	540	257	130	310	247	193	293	143	2785
ENSG00000248333.9|CDK11B	4298	3371	3927	2842	4974	3751	4639	3310	4226	4410	2684	3407	2014
ENSG00000008128.23|CDK11A	2506	2823	1965	2261	2574	1519	1473	2287	2369	2735	1200	1854	805
ENSG00000215790.8|SLC35E2A	208	393	519	365	771	256	228	173	369	517	140	183	309
ENSG00000227775.3|RP1-283E3.4	400	415	182	282	1228	303	240	144	475	228	53	66	91
ENSG00000008130.15|NADK	10948	8582	8325	6684	12923	5042	7977	5732	8730	15260	6612	6581	2333
ENSG00000078369.18|GNB1	22315	18461	22938	22406	31044	20958	18965	19544	20850	19602	14135	23399	20835
ENSG00000169885.10|CALML6	4	7	10	15	46	17	25	13	20	9	12	17	0
ENSG00000178821.13|TMEM52	70	41	56	65	17	19	83	59	115	83	64	35	0
ENSG00000142609.19|CFAP74	43	25	18	0	18	27	27	36	108	49	4	6	0
ENSG00000189339.12|SLC35E2B	3009	4372	5834	4404	7719	4527	5178	3286	4959	5193	2516	1866	4651
ENSG00000269737.2|RP11-345P4.6	248	53	44	87	154	334	136	147	179	38	67	46	28
ENSG00000215914.4|MMP23A	142	120	177	225	479	224	82	280	377	76	247	159	2924
ENSG00000268575.1|RP1-283E3.8	282	348	545	381	2133	1036	1444	490	526	501	278	225	427
ENSG00000231050.1|RP1-140A9.1	25	26	37	18	21	5	70	13	42	29	44	10	0
ENSG00000157870.17|PRXL2B	325	448	633	685	836	356	772	484	661	343	305	222	409
ENSG00000142606.16|MMEL1	62	47	53	25	42	19	118	33	88	24	13	13	10
ENSG00000215912.12|TTC34	7	40	12	30	43	28	42	15	62	22	13	5	0
ENSG00000130762.15|ARHGEF16	364	314	565	183	295	279	389	200	258	345	159	143	45
ENSG00000238260.1|RP11-46F15.2	9	13	12	16	6	7	18	0	10	22	0	0	0
ENSG00000162591.16|MEGF6	1910	3818	6358	2164	10768	4792	1508	2346	1778	4273	2058	2591	2559
ENSG00000177133.12|PRDM16-DT	108	143	311	590	334	960	331	332	364	336	259	111	16
ENSG00000142611.17|PRDM16	395	489	250	882	841	1264	406	730	479	906	313	247	142
ENSG00000287828.1|RP4-785P20.3	13	3	0	8	10	6	0	21	2	5	0	23	15
ENSG00000158109.15|TPRG1L	4014	5015	5744	4784	7115	4287	8075	3081	6155	4923	4034	1976	2323
ENSG00000235169.11|SMIM1	30	36	46	41	68	35	90	21	64	23	31	16	36
ENSG00000130764.10|LRRC47	2605	2001	2557	2264	3398	2025	3656	1331	3683	2316	2018	1020	1389
ENSG00000266075.2|RN7SL574P	4	2	0	0	0	2	2	0	7	4	0	0	15
ENSG00000272153.1|RP1-286D6.5	53	17	49	28	39	13	56	25	52	10	5	22	9
ENSG00000116213.16|WRAP73	516	635	1143	1007	1448	667	1137	593	1202	847	613	325	535
ENSG00000078900.15|TP73	0	15	9	18	27	7	0	28	0	4	0	4	0
ENSG00000227372.12|TP73-AS1	1671	2563	2375	2639	3640	2319	2661	2074	3161	2489	1292	1290	1346
ENSG00000198912.12|C1orf174	652	741	841	903	1533	745	1053	536	988	764	626	412	735
ENSG00000236423.6|LINC01134	4	29	10	29	51	19	50	0	16	21	30	12	0
ENSG00000196581.11|AJAP1	185	259	158	116	217	182	65	128	203	133	70	131	9
ENSG00000116198.14|CEP104	2282	2673	2887	2543	4425	2446	2858	1782	2458	2503	1638	1361	1858
ENSG00000169598.17|DFFB	127	346	279	380	587	261	208	176	381	282	205	102	246
ENSG00000131697.18|NPHP4	1014	834	832	755	1393	805	526	752	891	719	756	942	878
ENSG00000069424.15|KCNAB2	1422	1917	2675	1628	4710	1316	468	1244	1453	2434	825	2789	1304
ENSG00000158292.7|GPR153	3700	2572	2334	1473	2422	1262	2386	1156	4954	4594	1838	1447	645
ENSG00000097021.20|ACOT7	703	319	507	437	649	492	851	500	498	441	563	480	614
ENSG00000271746.1|RP1-202O8.3	0	7	8	5	7	5	19	8	4	11	15	0	0
ENSG00000173662.21|TAS1R1	0	0	8	0	13	9	9	12	0	20	0	26	1
ENSG00000116254.18|CHD5	21	0	0	13	27	228	4	0	15	158	21	0	16
ENSG00000116251.11|RPL22	24503	19040	21430	20566	26383	24277	29700	20217	28933	17237	23497	22796	12591
ENSG00000158286.13|RNF207	409	888	589	703	967	672	342	656	553	700	302	291	427
ENSG00000116237.16|ICMT	4573	4038	6485	5077	9146	4300	8929	2863	5886	4123	5126	3124	5727
ENSG00000226944.1|RNF207-AS1	36	31	18	17	15	6	32	10	7	17	9	17	7
ENSG00000162408.11|NOL9	1319	593	780	882	1365	867	1008	553	832	961	752	956	579
ENSG00000187017.17|ESPN	26	10	27	19	132	76	61	37	30	17	19	21	0
ENSG00000215788.11|TNFRSF25	333	893	1071	1516	1360	553	1586	589	798	438	479	208	309
ENSG00000171680.23|PLEKHG5	1478	4062	4923	4031	8017	1792	3948	2054	4121	2720	1927	1236	1772
ENSG00000041988.15|THAP3	463	626	879	805	1001	307	1543	418	1153	834	854	417	178
ENSG00000007923.16|DNAJC11	2162	2294	2776	1949	3764	1894	2639	1633	2802	1944	1800	1572	1591
ENSG00000204859.13|ZBTB48	561	1306	977	1175	1486	946	1087	825	1082	1290	836	663	607
ENSG00000162413.16|KLHL21	14655	14276	6273	4060	9835	9940	10498	19991	6775	10153	4731	30042	4052
ENSG00000116273.6|PHF13	1829	3100	1285	1000	1981	2832	2436	3386	2052	2025	1402	2764	2759
ENSG00000171735.19|CAMTA1	2137	2161	1339	1532	1737	2135	2073	2337	1448	2288	1542	2844	880
ENSG00000049249.9|TNFRSF9	44	70	13	7	67	47	4	82	0	83	0	130	277
ENSG00000049245.13|VAMP3	12259	9970	11532	9961	15147	8819	13816	7276	12277	11285	8167	6909	4554
ENSG00000269925.1|RP3-467L1.6	13	2	24	5	19	27	18	13	13	22	8	18	11
ENSG00000049246.15|PER3	1315	3906	3958	5855	8976	1945	4186	1133	4488	2753	535	1543	1348
ENSG00000049247.14|UTS2	61	0	256	30	105	85	0	25	57	141	64	67	45
ENSG00000236266.1|RP3-467L1.4	0	0	19	3	18	7	8	0	12	6	6	0	8
ENSG00000116288.13|PARK7	12299	8367	10151	8687	12250	7866	14941	7407	11634	9098	12651	6443	5621
ENSG00000238290.1|RP11-431K24.1	3	26	0	10	19	42	0	0	21	5	0	11	10
ENSG00000162426.16|SLC45A1	183	141	164	136	304	212	154	266	372	159	110	74	180
ENSG00000116285.13|ERRFI1	50622	18244	14060	15165	25841	32511	2840	27109	32139	14486	13526	60555	15636
ENSG00000284747.1|CTA-215D11.6	217	148	56	82	215	110	25	176	127	137	66	88	60
ENSG00000142599.19|RERE	11864	12347	13351	10462	18588	12264	10790	12681	18413	17747	7823	10925	5395
ENSG00000232912.6|RERE-AS1	17	14	41	44	72	0	0	35	19	61	26	10	0
ENSG00000180758.12|GPR157	478	217	369	305	525	293	605	212	431	270	188	162	300
ENSG00000142583.18|SLC2A5	408	372	561	12	353	111	129	234	72	72	343	249	87
ENSG00000228526.7|MIR34AHG	184	324	221	181	699	310	109	95	326	280	81	105	188
ENSG00000234546.4|LNCTAM34A	0	40	31	27	61	22	10	10	30	30	15	8	37
ENSG00000074800.16|ENO1	48216	14067	25853	12918	30393	16693	24686	20532	17970	16459	19037	47926	20378
ENSG00000284652.1|CTD-2510L9.2	0	12	49	12	19	7	20	15	44	10	11	0	5
ENSG00000235263.1|RP13-392I16.1	0	15	20	0	16	4	39	25	42	39	7	0	0
ENSG00000171621.14|SPSB1	21259	4171	4192	1806	4137	5825	2342	8994	5029	2742	3272	20082	2076
ENSG00000284693.1|LINC02606	45	96	187	141	222	127	298	82	151	69	78	44	75
ENSG00000049239.13|H6PD	11654	8245	11440	8719	17654	10498	8904	7145	12254	7928	5425	3533	8661
ENSG00000188807.13|TMEM201	1150	700	483	492	1000	802	754	741	980	896	508	1013	567
ENSG00000171612.7|SLC25A33	2462	2706	1726	717	1839	1438	2703	2522	1465	2164	1879	3140	382
ENSG00000231181.1|RP13-15M17.1	17	17	38	0	58	21	23	41	14	29	0	16	0
ENSG00000228150.1|RP11-84A14.4	0	4	9	10	5	5	0	0	7	0	0	0	15
ENSG00000162441.12|LZIC	1491	1567	2227	2445	3498	2158	2176	1251	2537	1351	1661	859	1796
ENSG00000173614.14|NMNAT1	562	614	742	466	1236	513	855	399	585	699	590	191	443
ENSG00000162444.12|RBP7	4797	6473	6596	7885	4022	3430	4608	5137	4144	3430	3997	5276	225
ENSG00000171608.16|PIK3CD	2213	3389	1768	1680	5735	1499	604	1162	1311	5787	538	2283	979
ENSG00000178585.15|CTNNBIP1	2097	3089	3232	2709	2739	1997	4283	3808	3024	2395	1655	1919	1535
ENSG00000179840.5|PIK3CD-AS1	11	9	0	7	3	31	0	4	0	26	0	6	0
ENSG00000231789.2|PIK3CD-AS2	14	31	26	11	16	15	11	0	0	17	23	6	30
ENSG00000171603.18|CLSTN1	5362	5776	7300	7304	12907	7028	4650	4005	8025	4872	3811	3053	10402
ENSG00000130939.20|UBE4B	3598	4638	4555	2950	7029	3679	4230	2988	5621	5599	2174	2386	2784
ENSG00000175262.14|C1orf127	26	24	38	21	119	40	34	33	38	21	17	0	12
ENSG00000130940.15|CASZ1	536	569	367	342	782	764	373	640	486	851	216	552	194
ENSG00000272078.1|RP4-734G22.3	92	74	48	78	110	70	76	63	41	110	59	116	37
ENSG00000116649.10|SRM	3723	1339	2003	1859	2703	1290	2665	1258	2179	1079	2923	2474	2160
ENSG00000054523.19|KIF1B	4434	4251	4390	4244	8026	5819	3215	3947	3890	5460	1962	6390	5356
ENSG00000284735.1|RP4-736L20.4	0	11	9	10	21	7	3	27	0	12	0	4	0
ENSG00000284642.1|RP4-736L20.5	10	27	4	6	30	23	41	15	0	32	14	25	5
ENSG00000142657.21|PGD	12918	12241	11779	7592	14973	8402	16409	8328	15821	16580	10654	18492	3064
ENSG00000251503.8|CENPS-CORT	10	0	0	24	0	0	8	0	0	30	2	5	38
ENSG00000175279.22|CENPS	302	274	341	352	471	213	410	208	303	242	182	142	239
ENSG00000142655.13|PEX14	1371	1281	1448	860	1598	932	2026	826	1608	1393	1666	676	799
ENSG00000287727.1|RP4-734G22.4	8	5	26	0	0	5	8	5	3	0	0	3	5
ENSG00000241563.4|CORT	15	14	55	90	59	27	50	35	5	18	14	41	4
ENSG00000160049.12|DFFA	1791	2260	2848	2365	4368	2442	2400	1487	2863	1796	1766	1183	1758
ENSG00000171824.14|EXOSC10	2921	2810	3362	3395	5051	3276	3278	2383	3478	2720	2171	1962	1940
ENSG00000226849.1|RP4-635E18.7	19	0	0	11	2	0	36	0	4	9	14	9	0
ENSG00000120942.14|UBIAD1	1425	598	835	702	1123	764	860	612	1192	594	647	1168	600
ENSG00000120948.19|TARDBP	8839	7071	8400	7581	12124	8156	7104	7271	7197	8039	5589	11321	5328
ENSG00000009724.17|MASP2	95	122	117	57	200	114	96	88	112	86	31	69	33
ENSG00000204624.8|DISP3	0	11	0	4	8	3	8	8	4	4	0	3	0
ENSG00000171819.5|ANGPTL7	1154	123	8	559	384	2231	13	56	144	35	63	11	200
ENSG00000198793.13|MTOR	2889	2646	3742	3171	6111	3426	2829	2632	3808	3486	1896	2628	2529
ENSG00000162490.7|DRAXIN	0	7	37	8	15	23	8	28	24	14	4	0	45
ENSG00000116663.11|FBXO6	448	390	801	401	1028	387	857	601	787	378	459	357	261
ENSG00000116670.15|MAD2L2	1503	1260	974	764	1309	791	1279	1153	1004	735	820	1448	680
ENSG00000116661.11|FBXO2	96	16	22	72	349	276	26	8	11	44	34	0	163
ENSG00000132879.14|FBXO44	646	953	857	909	1618	962	1556	632	1055	728	635	480	511
ENSG00000177674.16|AGTRAP	1561	1699	1528	1460	2697	1119	1565	1144	1558	2325	870	1021	1133
ENSG00000285646.2|RP5-934G17.7	19	41	42	41	6	11	23	30	10	113	21	20	14
ENSG00000177000.13|MTHFR	3670	3139	2107	2072	5186	2839	1423	2468	2480	2625	1511	1519	1741
ENSG00000011021.23|CLCN6	1837	2131	1987	1799	4221	2330	1967	1618	2394	2221	876	1294	1284
ENSG00000175206.10|NPPA	25	19	0	0	17	17	6	0	6	9	16	6	6
ENSG00000116685.16|KIAA2013	3126	2723	3450	3134	3880	2246	4226	2016	3387	2994	2565	1660	2634
ENSG00000116691.11|MIIP	1087	818	935	777	1463	625	894	928	949	1090	709	514	825
ENSG00000120949.15|TNFRSF8	594	256	311	335	680	159	270	163	194	169	209	91	709
ENSG00000083444.17|PLOD1	5912	6221	7415	4854	9558	4339	6480	4842	7333	5116	4416	4161	17068
ENSG00000116688.18|MFN2	9877	7817	8149	6378	11928	7873	7920	5603	7526	8500	5271	7091	4583
ENSG00000028137.19|TNFRSF1B	14773	10419	9085	6780	13829	6291	3979	6784	6684	12597	3559	10373	3347
ENSG00000229484.1|LINC02766	9	27	28	25	36	25	27	29	24	62	0	12	6
ENSG00000204518.3|AADACL4	13	5	19	29	75	7	0	52	7	43	64	0	0
ENSG00000048707.15|VPS13D	6843	5888	6213	5742	13651	7898	4628	5523	5994	8102	3005	4355	4254
ENSG00000239149.1|SNORA59A	6	3	9	8	7	8	2	10	4	10	11	6	6
ENSG00000162494.6|LRRC38	29	0	0	16	71	4	0	9	19	13	16	28	0
ENSG00000162496.9|DHRS3	10059	8567	10372	12564	13777	8165	15505	8175	17516	11905	11609	3393	1687
ENSG00000221340.1|RNU6ATAC18P	12	2	6	10	5	4	12	15	32	2	12	8	0
ENSG00000272482.1|RP11-474O21.5	143	83	128	150	218	97	104	114	250	185	90	54	46
ENSG00000162493.17|PDPN	8223	1146	711	482	5146	826	19	680	1095	630	1269	1553	4460
ENSG00000116731.22|PRDM2	5359	5096	3792	3621	6990	4557	2577	4570	3715	5651	1597	6697	2878
ENSG00000142621.20|FHAD1	20	39	0	23	90	11	0	8	0	27	0	48	996
ENSG00000235084.3|CHCHD2P6	8	9	28	6	6	2	17	2	14	7	6	4	9
ENSG00000228140.2|RP3-467K16.4	23	18	14	0	0	43	0	54	4	24	0	65	0
ENSG00000142634.13|EFHD2	4815	5249	3976	2938	6182	3798	2084	3976	2436	6935	2036	9589	3001
ENSG00000132906.18|CASP9	1655	790	501	539	796	1376	379	1080	636	1053	591	429	724
ENSG00000116138.13|DNAJC16	871	912	1098	888	2364	802	1014	578	1034	969	699	487	906
ENSG00000116771.6|AGMAT	13	24	14	0	22	26	5	5	11	8	5	16	20
ENSG00000189337.17|KAZN	2485	1493	2616	1847	3199	1588	2984	2605	1512	1544	828	2753	755
ENSG00000175147.13|TMEM51-AS1	13	71	55	95	67	160	7	39	47	60	24	27	42
ENSG00000171729.14|TMEM51	283	297	343	493	596	675	151	409	228	313	229	475	422
ENSG00000197312.12|DDI2	4010	3114	4178	3009	7862	2854	3810	2050	3583	3389	2539	3682	1593
ENSG00000116786.13|PLEKHM2	7785	5630	5819	4257	9034	5009	4578	6395	5542	5731	3140	11374	4263
ENSG00000237938.5|RP11-288I21.1	8	62	50	11	25	21	0	14	19	20	0	54	7
ENSG00000162461.8|SLC25A34	302	391	269	210	306	105	226	351	267	344	159	447	83
ENSG00000233954.6|UQCRHL	128	161	81	38	101	154	152	126	163	139	184	108	97
ENSG00000162458.13|FBLIM1	3254	1904	1376	2291	2963	3878	2608	2652	1467	2235	1583	1743	5269
ENSG00000065526.12|SPEN	8838	6379	5717	5059	10332	7588	4080	5196	6328	8184	2792	10858	4016
ENSG00000116809.12|ZBTB17	2141	1827	1447	1395	2416	1635	1491	1959	1618	1808	1292	3061	1385
ENSG00000179743.4|FLJ37453	135	197	233	190	242	124	323	107	202	217	130	129	49
ENSG00000184908.19|CLCNKB	26	14	20	28	53	34	59	0	0	10	0	0	41
ENSG00000186510.12|CLCNKA	70	58	100	13	102	30	101	0	19	67	90	14	17
ENSG00000173641.18|HSPB7	20473	14122	23787	7811	22540	6637	36997	2422	5345	10059	19086	5083	682
ENSG00000142632.17|ARHGEF19	291	257	225	370	397	213	181	129	231	160	221	71	813
ENSG00000288398.1|RP4-733M16.8	56	68	146	151	180	72	109	97	101	111	74	29	121
ENSG00000132881.12|CPLANE2	101	97	75	120	156	227	165	64	231	111	103	69	101
ENSG00000233929.1|MT1XP1	9	56	11	4	2	4	8	15	7	24	32	49	1
ENSG00000237276.8|ANO7L1	44	25	42	64	54	43	86	31	57	33	53	17	73
ENSG00000142627.13|EPHA2	4369	3846	850	1649	3206	2987	1115	9760	1107	3116	1250	4498	4238
ENSG00000227959.1|RP11-276H7.2	23	29	0	6	22	0	0	106	23	0	21	72	11
ENSG00000037637.11|FBXO42	1178	1856	2086	1846	3078	2039	2018	1091	2817	1921	1457	997	2159
ENSG00000233421.5|LINC01783	4	23	3	20	5	8	5	6	15	18	0	15	1
ENSG00000261135.1|RP4-798A10.7	0	8	0	12	3	2	3	0	4	7	2	0	13
ENSG00000055070.17|SZRD1	10888	7962	9495	7684	13669	8352	8827	8829	9557	7377	7433	11133	9427
ENSG00000157191.20|NECAP2	2170	2556	3752	3825	6463	3028	2958	2275	4245	2326	2529	1550	2911
ENSG00000226029.1|LINC01772	49	22	48	58	103	99	58	5	45	35	38	5	32
ENSG00000080947.15|CROCCP3	159	399	246	290	719	583	226	189	334	418	176	81	209
ENSG00000236698.1|EIF1AXP1	334	257	264	183	431	468	204	359	357	246	220	623	309
ENSG00000215908.10|CROCCP2	737	2878	1720	1113	1372	823	1573	666	1206	1471	808	368	277
ENSG00000186301.8|MST1P2	66	127	87	52	118	127	124	154	90	130	57	129	18
ENSG00000219481.10|NBPF1	922	2613	3437	1999	4993	2112	1524	937	2368	2010	953	737	3022
ENSG00000117122.14|MFAP2	739	768	1446	894	1060	520	368	363	911	307	805	443	8091
ENSG00000159363.19|ATP13A2	1767	1648	2155	2068	3416	1190	2058	957	2135	1469	1278	1180	983
ENSG00000058453.17|CROCC	1757	1846	2195	2607	3795	2350	2721	2228	2795	1732	1886	1374	2078
ENSG00000186715.11|MST1L	74	148	90	53	181	98	226	54	115	115	19	54	38
ENSG00000228549.5|RP11-108M9.3	6	4	22	18	36	17	25	7	47	50	4	10	0
ENSG00000235241.1|RP11-108M9.5	4	0	8	3	11	13	0	0	15	0	7	4	5
ENSG00000227684.2|CROCCP4	7	17	8	1	2	4	14	8	8	10	5	0	7
ENSG00000238142.2|RP11-108M9.4	115	139	207	259	349	178	310	175	292	141	158	88	125
ENSG00000272426.1|RP11-108M9.6	6	3	0	0	8	0	0	0	4	6	0	0	0
ENSG00000117118.10|SDHB	4379	3505	4011	2718	4325	3052	4555	2556	5062	3947	3598	2353	1368
ENSG00000117115.13|PADI2	689	2527	653	397	849	449	14	338	113	2120	60	668	302
ENSG00000159339.13|PADI4	1188	2085	665	1075	1293	630	0	935	81	4377	0	1807	148
ENSG00000179051.14|RCC2	3661	2592	3129	2397	5031	1958	2293	2494	3224	2180	2466	5084	2774
ENSG00000179023.9|KLHDC7A	0	7	69	35	94	11	780	16	5	7	10	0	0
ENSG00000074964.17|ARHGEF10L	1742	1839	3172	2350	4589	3146	3249	1518	3821	2549	2058	1788	1292
ENSG00000117154.12|IGSF21	20	43	186	75	48	114	38	4	44	38	5	67	16
ENSG00000280222.1|RP11-174G17.3	16	4	16	12	2	40	0	0	36	11	0	0	0
ENSG00000169991.11|IFFO2	738	754	836	727	1189	1190	2330	1179	491	852	386	1307	1591
ENSG00000159423.17|ALDH4A1	5401	3820	10198	4751	8102	2644	11502	2250	3210	3666	12154	5202	599
ENSG00000211454.15|AKR7L	30	24	10	5	73	14	24	31	23	35	0	20	0
ENSG00000053371.13|AKR7A2	2005	1617	2359	1690	2972	1839	3449	1317	2348	1818	3247	1109	1372
ENSG00000162482.5|AKR7A3	15	33	15	15	187	23	52	20	13	48	24	14	37
ENSG00000270728.1|RP4-657E11.10	8	18	34	8	50	7	19	7	26	9	3	13	10
ENSG00000040487.13|SLC66A1	790	533	665	422	945	270	858	473	546	723	590	662	341
ENSG00000127481.15|UBR4	11302	11180	9036	6983	18686	10172	7520	9347	9204	13185	4212	13370	8322
ENSG00000127463.15|EMC1	3148	2124	2483	2301	4262	2134	1848	1511	2427	1980	1510	2569	2598
ENSG00000272084.1|RP5-1126H10.2	37	47	27	36	26	54	40	44	1	17	1	43	6
ENSG00000230424.1|EMC1-AS1	71	71	47	42	74	40	75	83	85	77	93	58	46
ENSG00000053372.5|MRTO4	3217	952	1074	839	1402	808	1137	1286	1434	836	1089	2782	780
ENSG00000286064.1|RP4-657E11.11	48	21	0	12	6	9	0	40	7	18	0	40	3
ENSG00000235434.1|RP11-91K11.2	43	16	41	4	12	0	30	25	9	30	165	50	0
ENSG00000188257.12|PLA2G2A	1164	390	6729	2136	13922	2329	662	2447	6718	250	2211	736	73
ENSG00000117215.15|PLA2G2D	14	12	61	21	102	6	3	14	0	7	8	13	5
ENSG00000169914.6|OTUD3	777	813	817	873	1649	831	835	752	817	859	668	780	554
ENSG00000187980.7|PLA2G2C	5	4	4	0	35	16	0	4	17	0	0	0	0
ENSG00000162543.6|UBXN10	65	69	241	43	424	111	19	22	100	86	10	40	58
ENSG00000158816.16|VWA5B1	0	89	0	0	21	0	4	0	31	17	23	0	0
ENSG00000162545.6|CAMK2N1	909	669	876	552	1768	696	646	618	1027	685	1556	813	228
ENSG00000127472.11|PLA2G5	116	169	327	247	762	436	163	228	486	255	177	35	505
ENSG00000162542.14|TMCO4	1339	1334	1494	986	1720	1204	1695	1348	1899	1390	1247	920	766
ENSG00000183114.8|FAM43B	187	40	48	66	154	72	50	56	181	41	62	80	161
ENSG00000090432.7|MUL1	2084	1676	2051	1555	2492	1445	1617	1601	2047	1673	1018	1392	1599
ENSG00000158825.6|CDA	718	955	329	412	568	335	40	322	250	1747	87	618	250
ENSG00000077549.19|CAPZB	13391	12245	14672	11458	20470	11876	12665	10401	13576	12800	11680	12439	15590
ENSG00000173436.15|MICOS10	1854	1531	1979	1552	2833	1565	3091	1165	2170	1326	2416	1691	1129
ENSG00000158747.15|NBL1	10293	9597	9099	7792	15535	8391	11143	7657	9068	6467	9963	5902	18295
ENSG00000226396.1|RP5-1056L3.3	29	31	47	34	52	13	60	34	44	23	72	70	14
ENSG00000117245.13|KIF17	523	605	509	493	461	591	478	756	1132	359	524	404	113
ENSG00000244038.11|DDOST	7374	6449	8539	6715	11546	6453	6296	5884	8791	5319	5408	5328	9230
ENSG00000158828.8|PINK1	6364	5376	8254	5941	9921	5311	10477	3301	6835	6438	5105	3637	3393
ENSG00000117242.7|PINK1-AS	1184	1419	1436	1164	2185	850	2783	883	1733	894	2376	885	1398
ENSG00000127483.19|HP1BP3	9437	10834	13218	11875	20681	13626	10887	9344	12063	10731	7945	8677	10122
ENSG00000075151.23|EIF4G3	5141	4893	6306	5797	10335	5546	4970	5268	5798	5766	2698	4754	7751
ENSG00000287192.1|RP3-329E20.3	3	12	1	0	16	1	0	10	3	1	9	36	7
ENSG00000227001.3|NBPF2P	52	20	38	35	71	34	42	3	48	25	0	20	28
ENSG00000187952.9|HS6ST1P1	49	20	20	13	182	36	47	42	22	45	50	84	38
ENSG00000142794.19|NBPF3	230	690	926	352	1364	382	535	352	257	634	201	276	236
ENSG00000162551.14|ALPL	2244	4463	2089	2220	3365	2179	877	2585	930	6401	748	3590	3357
ENSG00000076864.20|RAP1GAP	52	22	22	0	69	117	41	43	0	62	15	43	0
ENSG00000117298.16|ECE1	18842	18790	20499	20996	22010	17024	20128	20956	24434	23064	13127	22837	8477
ENSG00000231105.2|ECE1-AS1	42	32	62	25	36	25	36	22	37	45	16	27	0
ENSG00000090686.16|USP48	2655	3347	3938	3219	6744	3686	3195	2472	3479	3616	2092	1814	3736
ENSG00000162552.15|WNT4	26	77	16	25	177	22	44	16	76	30	24	4	704
ENSG00000184677.18|ZBTB40	1238	1891	1993	1604	3673	2037	1491	1594	1891	2198	890	1830	1614
ENSG00000187942.12|LDLRAD2	354	211	289	355	288	336	514	300	218	147	301	96	548
ENSG00000142798.20|HSPG2	46668	66761	82784	82509	110482	71896	56711	71531	91923	75573	27431	53868	109369
ENSG00000228397.3|LINC01635	13	5	0	22	13	5	8	8	9	7	5	18	0
ENSG00000218510.9|LINC00339	384	667	816	317	898	492	821	332	703	514	341	188	387
ENSG00000070831.17|CDC42	16669	15528	15018	13248	21015	16500	12550	15720	13331	16076	11104	15785	15296
ENSG00000285752.1|CDC42-AS1	93	109	171	143	329	147	440	100	447	134	257	21	14
ENSG00000173372.17|C1QA	13620	11232	22087	16420	40594	6447	5081	10311	25480	7592	12803	15129	4037
ENSG00000159189.12|C1QC	11845	8906	19345	12920	40076	4855	2489	7810	24255	6199	8408	13666	4003
ENSG00000173369.17|C1QB	12651	7176	13626	11614	36916	3568	2238	6542	22141	6321	7693	10928	2881
ENSG00000133216.17|EPHB2	286	345	792	634	1013	1086	234	380	732	316	142	338	3514
ENSG00000284726.1|RP5-1057J7.8	16	6	13	4	23	0	0	4	6	3	10	0	13
ENSG00000261326.4|LINC01355	256	107	115	79	362	196	231	170	179	228	64	14	75
ENSG00000169641.13|LUZP1	4693	3788	2544	2162	5074	4111	1967	7483	1985	4364	1003	15309	4262
ENSG00000004487.17|KDM1A	2364	2230	2572	2388	4111	2331	2460	1585	2814	2042	1146	2429	2738
ENSG00000125944.21|HNRNPR	7759	5108	7062	6805	11003	7962	5164	5749	7618	5153	4411	10746	6948
ENSG00000249087.7|ZNF436-AS1	256	358	352	256	432	300	607	172	337	415	370	199	46
ENSG00000125945.15|ZNF436	1674	4507	3528	2216	5102	2870	2100	1948	2591	3441	1020	1828	2793
ENSG00000204219.11|TCEA3	963	1199	1509	1153	1764	2004	1604	1162	1532	1238	1017	589	1334
ENSG00000007968.7|E2F2	33	17	41	12	32	22	4	12	32	25	5	68	0
ENSG00000117318.9|ID3	3750	2945	4081	4687	7096	4616	4233	4189	4753	3382	5651	1244	21200
ENSG00000088280.19|ASAP3	1687	2107	2388	2869	4867	2363	2049	1742	3405	2320	1740	861	4065
ENSG00000142676.14|RPL11	46724	37062	32752	33362	44725	37170	48293	39411	59184	31220	38273	42200	21596
ENSG00000188822.8|CNR2	4	34	20	12	108	7	12	12	8	12	0	0	8
ENSG00000179163.12|FUCA1	3185	2385	5541	3368	14523	2281	2017	1211	4357	1617	2348	2199	2974
ENSG00000236810.6|ELOA-AS1	123	111	41	53	100	83	96	54	108	60	46	20	3
ENSG00000011007.12|ELOA	6098	2772	3721	3640	5108	2966	4390	2935	5723	3210	2830	4322	2458
ENSG00000011009.11|LYPLA2	1569	1372	1571	1357	2046	1177	1830	1414	1575	1419	1223	1371	947
ENSG00000117308.15|GALE	382	351	382	388	732	294	402	401	455	372	356	433	326
ENSG00000117305.15|HMGCL	2011	2120	1979	1661	2766	1513	2898	1151	2621	1899	1872	903	942
ENSG00000057757.10|PITHD1	2745	1979	2528	2132	3554	1776	3169	2213	2227	2008	2489	2842	1606
ENSG00000189266.13|PNRC2	12638	10000	8544	9071	14363	11473	7038	15228	8020	8906	6102	18883	9225
ENSG00000185436.12|IFNLR1	33	7	67	13	167	30	9	16	23	10	0	84	0
ENSG00000188529.15|SRSF10	8174	5792	5259	4739	9976	8098	4375	7523	4466	5877	4005	10380	5501
ENSG00000142661.19|MYOM3	0	0	24	37	95	53	0	43	16	53	12	81	36
ENSG00000117602.13|RCAN3	355	474	807	1118	691	943	555	575	859	806	423	593	145
ENSG00000184454.7|NCMAP	9	18	6	86	23	75	0	4	8	4	0	0	0
ENSG00000001460.18|STPG1	331	477	639	600	834	629	884	496	866	670	523	245	149
ENSG00000001461.17|NIPAL3	1308	1069	2097	1713	3199	2160	1316	1763	1732	1748	1005	763	1097
ENSG00000133226.17|SRRM1	5364	4999	4478	4589	7543	5397	3791	5586	5873	6028	2752	4864	2884
ENSG00000020633.19|RUNX3	1081	702	702	369	1100	829	248	1059	405	488	284	1744	397
ENSG00000169504.15|CLIC4	35358	23453	24108	31372	36601	53392	20071	35074	21693	22843	15023	46431	47218
ENSG00000204178.11|MACO1	1762	2051	1965	1775	2890	1595	1640	1781	1773	2097	949	2172	1763
ENSG00000157978.12|LDLRAP1	968	1063	1864	1453	2453	1204	1925	1110	1590	1096	1082	550	1322
ENSG00000225643.1|RP11-70P17.1	15	15	10	4	6	0	7	2	16	14	0	10	5
ENSG00000117616.18|RSRP1	3726	6494	5557	5152	11619	5383	3582	5509	2643	7908	1634	2878	3028
ENSG00000187010.21|RHD	29	59	80	32	66	49	18	14	43	80	24	12	12
ENSG00000183726.11|TMEM50A	5242	5350	7059	5798	10343	5481	7495	5103	7580	6193	6384	5576	4149
ENSG00000188672.19|RHCE	0	0	0	12	11	25	0	1	41	10	18	19	38
ENSG00000117614.10|SYF2	3601	4446	4614	4266	6002	4336	5432	3251	5924	4395	3566	3243	2469
ENSG00000284602.1|RP3-465N24.7	38	26	22	18	39	22	54	21	40	39	3	0	2
ENSG00000284657.1|RP3-465N24.8	4	9	0	7	16	2	0	0	10	34	0	16	0
ENSG00000272432.1|RP3-465N24.6	4	5	0	19	24	8	0	5	2	27	15	3	0
ENSG00000261349.1|RP3-465N24.5	28	26	46	21	66	18	21	40	28	62	10	28	7
ENSG00000224183.1|SDHDP6	169	150	118	126	231	196	156	99	207	159	99	48	43
ENSG00000238084.4|RP3-469D22.1	13	28	22	29	363	14	43	4	34	29	31	52	6
ENSG00000182749.6|PAQR7	471	483	572	658	1227	464	432	337	582	425	271	200	773
ENSG00000158008.10|EXTL1	20	30	0	72	32	55	7	4	12	15	0	6	263
ENSG00000158014.15|SLC30A2	6	39	0	0	32	3	0	0	0	17	0	11	31
ENSG00000158022.7|TRIM63	64	4	15	13	70	64	6	0	29	16	27	4	0
ENSG00000197245.6|FAM110D	1650	900	1799	771	1550	622	867	1756	722	251	1682	235	304
ENSG00000175087.10|PDIK1L	326	191	434	479	702	305	582	111	530	219	146	85	163
ENSG00000117632.23|STMN1	1797	1872	2726	3336	3934	2654	1545	3609	2510	1837	2230	2747	1982
ENSG00000236782.7|ZNF593OS	201	40	11	51	25	48	52	111	42	44	45	115	27
ENSG00000142684.9|ZNF593	1188	598	429	365	519	414	679	641	452	467	674	1295	247
ENSG00000142675.18|CNKSR1	80	30	63	43	63	54	40	58	18	74	15	49	5
ENSG00000158006.14|PAFAH2	505	589	865	582	1389	647	735	424	863	675	439	171	551
ENSG00000130695.16|CEP85	206	321	275	441	594	237	361	251	316	289	190	346	178
ENSG00000117643.15|MAN1C1	1592	2076	2366	2206	6130	2364	1963	1120	2431	1762	1830	550	1550
ENSG00000117640.18|MTFR1L	2957	3452	3633	3413	5016	3124	4940	2284	4435	3357	3027	1513	1721
ENSG00000127423.11|AUNIP	13	10	45	37	46	22	25	5	41	0	11	0	5
ENSG00000162430.18|SELENON	8505	8095	9255	11764	15041	7071	7265	9382	10799	9026	6058	9011	9213
ENSG00000228172.5|RP1-317E23.3	37	69	38	76	120	25	71	74	63	60	42	34	46
ENSG00000176083.18|ZNF683	15	12	0	0	27	25	0	0	0	0	3	0	13
ENSG00000158062.20|UBXN11	1070	1387	1944	981	1802	1011	900	918	1593	1329	645	1177	398
ENSG00000142669.15|SH3BGRL3	5698	5678	7056	4530	7879	4259	4125	5898	5929	6993	5211	9535	6114
ENSG00000169442.9|CD52	520	438	1126	198	757	495	129	209	357	274	321	2183	165
ENSG00000117682.17|DHDDS	4125	3730	6252	2035	6330	2444	7783	1557	2850	3925	3775	1722	1496
ENSG00000198830.11|HMGN2	9247	11306	12072	13279	13327	12725	13359	8483	15307	9667	11364	6071	8012
ENSG00000225891.2|DHDDS-AS1	4	26	11	11	27	17	2	9	12	32	14	10	0
ENSG00000117676.14|RPS6KA1	1535	2821	1905	1337	3345	927	268	1188	890	5670	363	2965	396
ENSG00000117713.20|ARID1A	4424	4955	4813	4213	8756	5005	3790	4064	4910	6493	2451	5368	4651
ENSG00000260063.1|RP5-968P14.2	8	33	47	20	66	9	44	12	30	4	34	27	29
ENSG00000253368.4|TRNP1	462	212	126	314	452	423	197	187	129	281	148	183	183
ENSG00000060642.11|PIGV	640	783	1046	633	1241	683	1153	586	1098	768	738	361	782
ENSG00000142751.15|GPN2	2102	1502	1563	1383	2400	1159	1802	1207	1501	1681	883	1751	873
ENSG00000204160.12|ZDHHC18	4847	5928	3525	2547	5595	2297	2323	2928	3319	10185	2324	5350	1381
ENSG00000175793.12|SFN	31	41	28	16	117	30	7	41	6	40	24	32	8
ENSG00000158246.8|TENT5B	739	101	20	258	280	982	399	242	126	259	48	115	302
ENSG00000214973.3|CHCHD3P3	14	14	26	23	26	26	17	10	34	17	16	12	24
ENSG00000225159.1|NPM1P39	8	2	4	5	11	9	25	16	13	11	7	10	15
ENSG00000090273.14|NUDC	8923	6555	5506	4498	6641	4988	7343	5919	6165	10433	5050	5878	2740
ENSG00000198746.13|GPATCH3	751	537	780	676	927	387	855	580	907	564	557	798	280
ENSG00000090020.11|SLC9A1	1799	1691	2144	1445	2855	1550	1454	2462	1580	2212	1177	2157	2367
ENSG00000142748.13|FCN3	282	144	235	649	230	131	77	229	208	260	346	383	0
ENSG00000142784.16|WDTC1	5282	5380	5533	4127	7614	4517	5318	3442	6621	6903	3849	3308	2609
ENSG00000186501.15|TMEM222	2358	1710	2037	1559	2311	1610	2359	1483	2320	1517	1787	1453	1073
ENSG00000142765.18|SYTL1	272	540	400	215	592	283	85	317	251	665	98	352	98
ENSG00000206888.1|RNU6-48P	6	8	0	5	7	7	0	8	4	2	1	8	11
ENSG00000241547.1|ACTG1P20	23	36	12	4	62	21	0	62	20	39	4	70	11
ENSG00000142733.17|MAP3K6	6026	3725	5202	6428	5505	4318	3320	6381	4241	4240	3686	5004	1806
ENSG00000126705.15|AHDC1	1642	1987	1957	3152	3440	2389	1972	1832	2680	2156	1134	1585	2622
ENSG00000158195.11|WASF2	11022	14526	16804	14634	23100	14649	12815	12132	17629	16079	7679	12175	10433
ENSG00000181773.7|GPR3	378	248	110	36	167	181	0	403	94	203	81	188	128
ENSG00000235912.1|RP1-159A19.3	26	17	29	37	257	28	63	13	28	18	61	19	24
ENSG00000000938.13|FGR	3939	6109	2923	2977	4566	2671	516	4814	1301	12150	761	9065	591
ENSG00000233975.2|LINC02574	0	0	0	32	33	22	0	46	35	25	36	36	26
ENSG00000225886.3|RP11-288L9.4	3	17	81	45	86	5	4	42	35	19	5	15	7
ENSG00000126709.16|IFI6	3847	2936	5429	5953	7710	5079	3150	11199	12956	3592	3865	5445	4994
ENSG00000009780.16|FAM76A	1090	1538	1674	1292	2283	1013	1332	761	2003	1540	1226	612	574
ENSG00000231344.1|RP3-426I6.2	0	0	13	19	9	2	0	0	5	0	11	0	2
ENSG00000117751.18|PPP1R8	2453	1714	2356	1976	3715	1772	2288	1239	2789	1924	1849	1683	1771
ENSG00000117758.14|STX12	13305	9806	9264	7495	13034	9874	7446	10569	10385	10656	5334	11967	6317
ENSG00000270031.1|RP3-426I6.6	1	7	7	6	41	8	0	8	6	7	4	2	2
ENSG00000130768.15|SMPDL3B	73	21	40	0	277	13	0	36	0	46	9	19	62
ENSG00000158156.9|XKR8	409	874	446	591	986	348	568	403	495	1819	277	559	486
ENSG00000130775.16|THEMIS2	4045	6150	5085	2938	9032	3032	499	2041	2849	10260	1751	4023	1879
ENSG00000117748.10|RPA2	1910	1693	2021	1674	2926	1672	1992	1144	2153	1968	1775	909	1271
ENSG00000158161.16|EYA3	922	964	1024	998	1893	1024	663	576	802	1014	450	764	828
ENSG00000228589.3|SPCS2P4	1098	451	659	262	1118	192	344	168	285	1054	1072	225	390
ENSG00000130770.18|ATP5IF1	1444	1900	2238	2139	2685	1833	3124	1348	2487	1586	2891	1220	1685
ENSG00000270605.1|RP5-1092A3.4	5	41	65	62	63	22	79	32	38	86	35	8	5
ENSG00000130772.14|MED18	379	307	405	314	584	226	633	221	419	362	360	128	196
ENSG00000130766.5|SESN2	2331	3051	1489	1004	2824	1889	1967	2820	1441	3636	895	3330	1142
ENSG00000126698.11|DNAJC8	6356	5323	6194	6213	8646	5503	7810	5200	6480	4684	5110	5329	4434
ENSG00000169403.12|PTAFR	1890	3874	2204	2146	6362	1245	310	1073	1112	7165	474	2617	521
ENSG00000279443.1|RP4-669K10.8	60	12	14	0	3	12	0	24	0	23	1	22	4
ENSG00000180198.17|RCC1	1115	615	750	746	1568	523	586	661	999	593	362	797	1206
ENSG00000242125.3|SNHG3	1357	605	548	446	1235	533	542	742	569	855	340	3836	320
ENSG00000200087.1|SNORA73B	35	3	4	16	5	7	5	11	3	2	17	45	8
ENSG00000204138.13|PHACTR4	1522	2268	2278	2414	3802	2571	1543	2189	2550	2095	1009	1138	1983
ENSG00000180098.9|TRNAU1AP	803	826	1000	739	1413	799	1204	505	951	1037	762	440	385
ENSG00000197989.14|SNHG12	692	649	408	511	849	522	545	929	533	1263	241	1811	385
ENSG00000221539.1|SNORD99	4	3	2	8	6	1	8	9	7	3	1	11	307
ENSG00000162419.13|GMEB1	1180	901	741	659	1118	859	590	832	702	916	529	817	615
ENSG00000188060.8|RAB42	84	115	225	111	413	39	246	90	139	54	69	106	155
ENSG00000120656.13|TAF12	825	1159	963	1031	1568	953	1467	631	1068	1150	1062	702	871
ENSG00000229388.1|LINC01715	0	17	44	36	33	24	84	12	51	31	46	15	4
ENSG00000198492.16|YTHDF2	7022	4295	3571	2816	4974	3781	3208	5188	3012	3420	2202	8308	2366
ENSG00000116329.11|OPRD1	51	20	16	28	66	29	34	4	19	24	0	17	7
ENSG00000159023.22|EPB41	3910	4499	4028	2501	6423	4142	3218	3534	4117	6849	1471	2544	1040
ENSG00000253304.2|TMEM200B	454	685	1254	1206	1118	680	3380	666	1078	796	1575	412	752
ENSG00000162510.6|MATN1	34	9	0	16	21	21	2	23	6	5	12	32	12
ENSG00000186056.10|MATN1-AS1	73	74	85	47	120	125	50	99	105	188	59	26	55
ENSG00000060656.20|PTPRU	804	778	1737	713	1608	1297	1780	417	1380	845	926	765	1025
ENSG00000116353.16|MECR	1344	1074	1718	889	1384	939	1944	592	1289	998	1439	571	468
ENSG00000116350.17|SRSF4	8312	8082	7286	5647	10132	8086	7783	10101	7578	8574	4628	9965	3750
ENSG00000223382.5|LINC01778	19	31	17	27	33	18	108	45	31	4	11	8	16
ENSG00000162511.8|LAPTM5	19327	18890	19545	9719	28023	10696	4137	12158	9466	30478	5798	36532	5979
ENSG00000162512.16|SDC3	4834	5123	6505	7420	14154	4887	9846	5596	8858	6169	5721	5097	10428
ENSG00000084628.10|NKAIN1	12	4	0	41	17	17	8	17	0	0	4	27	38
ENSG00000168528.12|SERINC2	174	170	523	200	343	198	405	110	160	144	650	451	74
ENSG00000134644.16|PUM1	5958	4872	6079	5112	9417	5561	4854	4581	5915	5833	3489	8426	5110
ENSG00000229447.2|RP11-490K7.4	2	0	4	3	11	12	1	25	20	0	3	9	0
ENSG00000121766.16|ZCCHC17	1297	1329	1465	1317	1877	1470	1843	1094	1478	1239	1214	1178	764
ENSG00000121769.8|FABP3	545	258	278	417	610	784	756	1173	451	255	247	1033	293
ENSG00000060688.13|SNRNP40	1862	983	1177	1145	1632	1058	1202	778	1257	953	948	1115	1012
ENSG00000134668.12|SPOCD1	71	19	279	49	87	6	54	65	56	33	23	484	139
ENSG00000284543.1|LINC01226	1	0	12	1	11	0	0	1	2	27	0	1	0
ENSG00000142910.16|TINAGL1	10538	11909	19327	23578	15075	14110	19637	21383	17656	14377	10451	12230	5598
ENSG00000229167.2|RP11-73M7.1	7	4	37	17	24	37	10	21	11	18	1	15	7
ENSG00000121753.13|ADGRB2	254	443	223	513	711	182	801	345	597	777	176	186	2470
ENSG00000121764.11|HCRTR1	23	37	20	32	52	35	13	87	14	22	17	12	0
ENSG00000162517.13|PEF1	3796	3081	3091	3083	4156	3082	3667	2543	2916	2663	3084	1703	2257
ENSG00000235790.7|PEF1-AS1	0	10	14	7	39	8	8	4	5	8	0	6	9
ENSG00000084636.18|COL16A1	2199	4433	6020	5206	5732	4822	2462	3461	5057	2957	2726	3735	34637
ENSG00000184007.22|PTP4A2	18246	13052	14589	12020	19403	10760	16598	13554	13404	14320	10872	20496	8176
ENSG00000269967.1|RP11-84A19.4	0	7	8	0	17	17	0	0	7	1	0	20	6
ENSG00000121775.18|TMEM39B	580	745	655	579	953	416	666	566	639	438	457	577	654
ENSG00000121774.18|KHDRBS1	9487	9088	6996	6745	10112	8520	6885	8900	9658	8437	5460	10125	4777
ENSG00000025800.14|KPNA6	4760	3371	3961	2957	6100	4217	4115	3315	3653	3842	2420	5152	3188
ENSG00000182866.17|LCK	390	213	419	237	646	411	141	309	233	158	123	187	153
ENSG00000160050.16|CCDC28B	304	415	173	244	431	250	174	377	198	397	121	271	579
ENSG00000224066.1|RP4-622L5.7	10	12	0	5	34	11	8	41	18	36	11	8	10
ENSG00000222046.3|DCDC2B	0	27	0	0	18	13	0	13	18	5	0	0	0
ENSG00000160055.20|TMEM234	375	417	494	411	526	420	459	598	485	555	361	366	284
ENSG00000084623.12|EIF3I	13095	9992	7886	5846	10261	8867	7673	14668	9369	8156	7158	13263	5890
ENSG00000084652.16|TXLNA	9295	6822	4811	3170	7094	6047	3431	9627	3705	5699	2310	8216	5171
ENSG00000160051.12|IQCC	171	181	98	96	159	179	201	172	176	244	62	67	35
ENSG00000220785.7|MTMR9LP	483	1166	1004	1635	1921	993	917	867	866	760	655	259	848
ENSG00000183615.6|FAM167B	153	285	61	250	382	217	92	237	225	126	182	141	231
ENSG00000162522.11|KIAA1522	957	805	1052	1149	2226	704	911	615	877	854	477	454	868
ENSG00000176261.16|ZBTB8OS	657	650	632	590	996	460	669	504	760	661	622	519	444
ENSG00000273274.2|ZBTB8B	15	10	0	0	0	28	0	0	0	13	0	0	14
ENSG00000160062.15|ZBTB8A	669	644	1080	1526	1450	1027	570	745	1055	769	583	445	1216
ENSG00000116478.12|HDAC1	2698	2855	3013	3219	4555	2953	2864	2200	2865	2564	2224	1848	2678
ENSG00000162526.7|TSSK3	35	27	59	6	101	131	26	26	53	46	9	11	2
ENSG00000225828.1|FAM229A	184	526	519	453	659	36	601	433	469	474	233	252	147
ENSG00000160058.19|BSDC1	5317	5328	5946	5091	9308	4952	6865	4115	5451	5548	3963	3551	4032
ENSG00000175130.7|MARCKSL1	3074	3150	1100	2795	3423	2744	1017	4994	1080	2454	2337	3033	5825
ENSG00000162521.19|RBBP4	4676	4341	5713	6193	9787	5567	5664	3408	6685	4254	4409	3204	4727
ENSG00000162520.15|SYNC	266	286	1076	452	765	573	641	206	368	363	611	214	1163
ENSG00000160097.20|FNDC5	219	336	220	352	685	293	81	239	341	116	116	128	408
ENSG00000121905.10|HPCA	12	19	9	0	33	22	10	13	0	12	15	0	18
ENSG00000121900.19|TMEM54	378	356	646	613	1073	425	1024	435	578	159	951	312	954
ENSG00000116497.18|S100PBP	710	1300	1325	1498	2636	1522	1063	621	1493	1269	764	636	1779
ENSG00000134684.12|YARS1	4838	2216	2397	1960	3644	2015	2386	3341	2607	2402	1755	5129	2110
ENSG00000287691.1|RP5-1174N9.3	19	28	10	5	37	24	3	35	6	32	17	48	16
ENSG00000116514.17|RNF19B	2848	2967	1349	993	2492	3777	1038	4496	965	4609	670	6290	2476
ENSG00000278997.1|RP11-131M11.2	10	31	30	2	18	25	10	14	21	23	6	22	2
ENSG00000116525.14|TRIM62	255	338	338	442	657	282	265	325	396	355	146	164	365
ENSG00000279179.1|RP11-131M11.3	9	12	4	0	40	22	19	8	7	24	15	32	5
ENSG00000160094.15|ZNF362	877	1254	1820	1854	2344	1523	2187	942	1822	1391	1355	525	1312
ENSG00000004455.17|AK2	7255	5713	5883	4867	7448	4731	6171	4103	5972	4858	4716	5588	3057
ENSG00000142920.17|AZIN2	120	226	206	238	475	288	179	152	200	208	125	82	300
ENSG00000121903.15|ZSCAN20	192	238	332	383	678	149	306	132	420	350	277	66	244
ENSG00000225313.5|RP11-415J8.3	355	212	265	92	461	262	17	129	188	379	59	237	72
ENSG00000134686.19|PHC2	21472	12362	8761	8525	14214	9673	4583	9945	11455	21935	7332	20425	5350
ENSG00000284154.1|MIR3605	2	6	3	3	11	9	1	5	5	1	5	1	1
ENSG00000222112.1|RN7SKP16	35	17	17	12	48	18	0	32	9	60	0	32	7
ENSG00000116544.12|DLGAP3	114	85	88	47	86	18	18	11	43	37	46	55	34
ENSG00000121904.18|CSMD2	71	29	44	30	183	157	19	58	102	37	62	10	1900
ENSG00000163866.9|SMIM12	2770	1496	2043	1601	2596	1932	1967	1833	1851	1702	1533	2076	1262
ENSG00000189280.3|GJB5	15	3	3	27	0	15	0	0	30	15	0	0	4
ENSG00000187513.9|GJA4	2300	1861	2349	3489	2183	2034	2468	2517	3907	1707	3125	1482	1197
ENSG00000197056.11|ZMYM1	258	621	610	639	1484	527	647	217	631	539	271	133	422
ENSG00000163867.17|ZMYM6	790	1401	1558	1540	2510	1239	1139	1102	1466	1343	631	1094	815
ENSG00000284773.1|RP11-244H3.5	110	88	303	202	207	148	175	124	230	108	95	75	74
ENSG00000241014.2|GPR199P	23	20	22	12	39	2	12	3	16	6	1	12	25
ENSG00000271741.1|RP11-244H3.4	387	62	325	127	607	505	279	375	74	247	330	271	345
ENSG00000243749.1|TMEM35B	1461	1296	1377	1550	1803	1362	1423	1162	1871	1035	1481	981	744
ENSG00000239636.1|TFAP2E-AS1	7	42	26	14	98	12	7	26	13	37	32	46	4
ENSG00000116819.9|TFAP2E	31	44	24	44	125	27	35	34	56	46	35	38	37
ENSG00000116560.11|SFPQ	35531	21053	14586	12317	23919	23133	7074	37127	9699	17559	9538	49025	12381
ENSG00000126067.12|PSMB2	3728	2980	4094	3199	7505	3227	4340	2684	3544	2940	3628	3687	2555
ENSG00000142686.8|C1orf216	1067	575	1044	834	2379	548	1108	509	951	575	503	772	1284
ENSG00000092853.14|CLSPN	16	37	181	54	233	70	28	42	28	39	14	129	113
ENSG00000146463.12|ZMYM4	2166	3265	3106	2906	6209	3162	2360	2343	3234	3033	1552	1919	3337
ENSG00000142687.18|KIAA0319L	2753	3114	3286	2974	5395	2846	2304	2274	3425	5081	1595	1683	1917
ENSG00000020129.16|NCDN	1236	867	1193	1209	2043	1130	885	616	1180	676	809	740	2019
ENSG00000229994.1|RPL5P4	27	13	19	33	64	44	73	22	21	12	46	31	17
ENSG00000134698.11|AGO4	1964	3620	3263	2886	5954	3081	1886	2131	2533	6538	1060	2560	1316
ENSG00000092850.12|TEKT2	0	54	18	16	21	47	14	30	4	115	30	34	0
ENSG00000116863.11|ADPRS	1896	669	1182	789	1251	804	1219	840	1184	817	835	617	789
ENSG00000171812.13|COL8A2	435	449	871	467	1158	1102	265	223	1378	363	255	415	5882
ENSG00000092847.13|AGO1	1331	2207	2991	2165	4426	2159	2215	1090	2341	2090	1338	1309	2039
ENSG00000126070.20|AGO3	3391	2778	2004	2335	4092	3164	1394	2651	2247	3309	1047	3699	1575
ENSG00000054116.12|TRAPPC3	2057	1782	2551	2098	3085	1902	3708	1509	2604	1968	2559	1330	1768
ENSG00000116871.16|MAP7D1	12604	11021	15019	8251	19292	8534	26626	9614	9579	10899	15170	14896	5976
ENSG00000214193.11|SH3D21	230	574	353	281	1012	376	295	479	445	535	220	354	441
ENSG00000142694.7|EVA1B	304	445	714	780	722	260	841	592	538	191	903	528	1054
ENSG00000286379.1|RP11-268J15.6	14	123	24	11	37	46	15	19	9	20	6	16	8
ENSG00000054118.15|THRAP3	9054	7969	7265	7452	13340	7910	7894	6072	10420	10012	5519	6679	5555
ENSG00000116885.18|OSCP1	388	451	486	218	774	458	667	289	775	887	351	167	194
ENSG00000181817.6|LSM10	1168	1225	1396	1105	1921	870	1865	597	1171	984	1523	523	849
ENSG00000196182.11|STK40	13304	8432	5892	4184	9265	5788	7288	6642	4455	11011	3643	10810	3156
ENSG00000163873.10|GRIK3	28	86	16	259	109	1667	4	90	66	68	56	32	54
ENSG00000237749.4|RP3-423B22.5	13	6	3	3	2	0	11	2	9	4	18	6	4
ENSG00000163877.11|SNIP1	2026	1909	1408	1200	2340	1272	809	1571	1016	2565	749	1749	948
ENSG00000169218.14|RSPO1	980	13	0	0	1511	49	59	0	0	29	119	6	8
ENSG00000185090.15|MANEAL	69	79	78	106	200	125	55	62	162	29	54	71	52
ENSG00000163875.16|MEAF6	2173	2258	2727	2695	4014	2684	3289	1722	3011	2289	2130	1235	2655
ENSG00000233621.2|LINC01137	136	74	230	91	290	50	105	90	97	99	31	36	38
ENSG00000163874.11|ZC3H12A	9721	9167	1070	611	2702	4662	370	7538	581	5605	1122	8019	2192
ENSG00000116922.15|C1orf109	1287	638	897	849	1582	601	1144	679	793	798	691	886	414
ENSG00000134690.11|CDCA8	15	55	24	84	168	22	51	24	79	35	12	63	26
ENSG00000134697.13|GNL2	6215	2393	1870	1787	3432	2432	2277	3663	2283	2543	1728	7532	2410
ENSG00000163879.11|DNALI1	590	516	376	406	896	532	440	355	508	442	221	233	290
ENSG00000116898.12|MRPS15	3446	2882	3179	1854	3381	1927	4117	2231	4297	3221	3632	2603	1114
ENSG00000119535.18|CSF3R	9823	29404	7024	8255	26710	9722	110	8105	2652	69810	337	19160	1694
ENSG00000185668.8|POU3F1	27	28	24	19	6	40	4	33	8	4	3	34	17
ENSG00000183520.12|UTP11	2981	1394	1355	1392	2398	1955	1677	1926	1450	1387	1195	3575	1313
ENSG00000183431.12|SF3A3	4054	3130	3412	3009	4903	3171	3208	2502	3850	3022	2455	4095	2472
ENSG00000183386.10|FHL3	666	594	612	586	947	678	473	703	553	872	337	1210	1895
ENSG00000197982.14|C1orf122	1381	1156	1435	1199	1919	875	2108	1391	1221	913	1561	1026	1326
ENSG00000204084.13|INPP5B	1107	1771	1665	1868	3147	2168	1652	1119	2437	2812	1341	763	1104
ENSG00000196449.4|YRDC	1116	903	455	446	930	654	264	1460	617	902	601	1694	450
ENSG00000188786.10|MTF1	2224	2443	1266	1401	2858	1886	1084	1991	1577	3023	825	1909	1211
ENSG00000116954.8|RRAGC	6695	5150	5089	2830	5371	4146	5534	5280	5380	6051	3608	6091	2476
ENSG00000274944.4|RP5-864K19.6	2	7	7	14	6	29	7	11	22	14	0	23	4
ENSG00000228436.3|RP5-864K19.4	591	250	159	145	272	159	323	214	756	253	228	193	28
ENSG00000131233.10|GJA9	6	8	0	0	4	6	0	17	6	3	0	2	0
ENSG00000158315.11|RHBDL2	95	99	126	30	113	36	91	25	96	41	152	21	114
ENSG00000214114.9|MYCBP	742	631	1161	737	1321	674	733	371	529	820	672	501	458
ENSG00000174574.16|AKIRIN1	8192	6470	4008	2872	6967	6655	3248	6968	3579	6054	2882	9181	3629
ENSG00000168653.11|NDUFS5	5904	5158	5548	3830	5517	5159	8341	3468	7449	4581	7431	3290	2419
ENSG00000243970.3|PPIEL	336	404	371	354	457	433	385	373	471	465	133	133	125
ENSG00000183682.8|BMP8A	154	376	206	78	395	242	62	173	165	377	141	89	619
ENSG00000237624.1|OXCT2P1	44	59	17	16	30	161	3	44	40	26	40	33	81
ENSG00000127603.31|MACF1	12617	18268	18120	13575	42400	25570	11191	14120	15550	20750	8465	13633	24300
ENSG00000116983.13|HPCAL4	20	22	0	10	14	25	0	12	0	16	0	24	57
ENSG00000116981.4|NT5C1A	46	34	87	247	116	136	23	29	37	142	37	23	194
ENSG00000116990.11|MYCL	32	66	91	95	245	73	0	16	127	79	14	0	10
ENSG00000043514.17|TRIT1	617	420	511	706	1106	539	689	424	658	653	366	398	418
ENSG00000168389.18|MFSD2A	3217	171	93	37	277	166	30	421	40	161	28	2651	110
ENSG00000228477.1|RP3-342P20.2	30	33	12	5	0	6	6	21	4	3	3	39	2
ENSG00000084072.17|PPIE	1821	1647	2311	1751	2651	1960	2836	1160	2781	1641	1490	775	1314
ENSG00000116985.12|BMP8B	666	802	105	59	832	687	89	61	1738	384	181	49	155
ENSG00000198754.5|OXCT2	24	27	3	8	24	92	3	6	46	35	20	20	39
ENSG00000090621.15|PABPC4	14931	10043	9159	7750	14536	10039	9380	15306	16445	11070	7787	20085	6045
ENSG00000228060.3|PABPC4-AS1	11	21	19	0	54	18	0	19	7	5	0	36	21
ENSG00000163909.8|HEYL	1628	1054	1449	1698	1432	4456	483	1769	1418	2173	1625	620	2291
ENSG00000117000.9|RLF	3340	3814	1924	1524	3351	3821	1282	6352	1915	4919	1021	9578	3275
ENSG00000049089.15|COL9A2	180	191	187	258	251	152	128	147	109	470	35	426	1254
ENSG00000084073.10|ZMPSTE24	2576	2432	3899	3440	6508	3096	2846	1988	2644	2987	2265	2385	5568
ENSG00000259943.1|RP1-39G22.7	158	147	270	250	332	304	499	86	328	295	186	66	90
ENSG00000131236.18|CAP1	18102	18722	19548	16629	28254	18302	12595	15678	16662	27125	10911	23374	14857
ENSG00000131238.18|PPT1	6606	7230	8564	6513	14273	7558	4105	4627	7650	7933	4672	6880	4876
ENSG00000187801.15|ZFP69B	69	52	22	37	113	50	10	91	32	31	17	203	135
ENSG00000260920.2|RP1-228H13.5	32	46	61	27	46	28	38	132	13	76	50	175	59
ENSG00000187815.10|ZFP69	95	214	227	269	396	230	258	139	261	130	196	57	170
ENSG00000238287.1|RP11-656D10.3	0	0	5	3	39	0	17	0	17	0	5	3	4
ENSG00000164002.12|EXO5	254	214	326	249	469	281	268	190	249	283	154	90	279
ENSG00000238186.1|RP11-656D10.6	8	0	0	0	6	3	8	3	0	0	0	2	4
ENSG00000117010.17|ZNF684	79	454	275	239	436	160	308	240	201	375	206	133	166
ENSG00000117016.10|RIMS3	409	356	201	213	640	466	407	144	311	354	125	181	61
ENSG00000179862.7|CITED4	240	150	173	58	221	52	652	82	148	155	299	104	39
ENSG00000171793.16|CTPS1	2078	407	422	744	1126	1183	533	840	480	629	504	1866	1366
ENSG00000084070.12|SMAP2	10805	15320	13278	8390	18160	7562	1677	7050	9231	40875	3104	13295	3470
ENSG00000066136.20|NFYC	2114	2689	2294	2080	3646	2295	2426	2092	2756	2656	1662	1562	1661
ENSG00000117013.17|KCNQ4	106	152	206	256	219	357	290	140	229	434	223	142	114
ENSG00000272145.1|NFYC-AS1	84	40	41	41	116	40	34	45	67	149	22	49	45
ENSG00000171790.15|SLFNL1	38	29	1	5	9	26	10	26	16	11	0	37	10
ENSG00000010803.16|SCMH1	3224	2481	2593	2228	3956	2773	3944	2491	3781	2752	1921	2148	1869
ENSG00000235358.2|RP11-399E6.1	0	0	0	4	3	8	0	0	0	23	5	0	0
ENSG00000286640.1|RP11-399E6.5	4	0	4	0	0	8	78	12	0	0	0	0	4
ENSG00000204060.7|FOXO6	36	35	29	92	57	63	45	31	43	35	27	8	30
ENSG00000281207.1|SLFNL1-AS1	57	14	36	16	39	42	11	14	9	16	0	19	42
ENSG00000177181.15|RIMKLA	29	9	40	40	95	60	51	9	52	24	16	40	19
ENSG00000127124.16|HIVEP3	4118	685	920	622	1963	645	853	996	1126	1278	720	4051	482
ENSG00000171960.12|PPIH	559	532	611	678	885	592	897	486	826	428	702	431	502
ENSG00000285728.2|RP5-994D16.13	82	45	87	90	117	81	83	29	96	47	17	34	28
ENSG00000234917.2|RP5-994D16.3	5	6	9	4	0	0	12	0	9	3	6	18	2
ENSG00000198815.9|FOXJ3	3827	3954	4197	3379	7143	4281	3456	3348	3993	5090	3101	4385	3051
ENSG00000227527.2|RP11-223A3.1	14	40	22	0	33	29	16	12	19	58	28	0	0
ENSG00000127125.9|PPCS	2165	2009	3068	2668	4355	2095	4618	1656	2716	1996	2407	1555	1178
ENSG00000186409.18|CCDC30	170	182	187	207	378	136	185	198	187	241	104	64	68
ENSG00000066185.13|ZMYND12	70	175	163	118	165	156	171	66	160	110	205	91	75
ENSG00000236876.3|TMSB4XP1	10	7	2	3	4	6	19	6	2	5	23	25	6
ENSG00000225099.1|ATP6V1E1P1	15	17	5	8	177	13	31	9	8	8	15	7	0
ENSG00000065978.19|YBX1	42281	28241	37620	26831	41161	29940	50306	35047	35226	28570	32698	56735	17374
ENSG00000117394.24|SLC2A1	3804	903	373	832	1174	4477	598	1369	756	2107	647	4655	910
ENSG00000227533.6|SLC2A1-AS1	14	0	32	6	48	30	28	17	16	51	24	8	7
ENSG00000243710.8|CFAP57	23	16	4	30	157	18	9	16	0	42	75	6	1
ENSG00000117395.13|EBNA1BP2	3358	1444	1582	1569	2642	1618	1852	1841	1772	1386	1555	3133	1334
ENSG00000117385.16|P3H1	1164	1476	1591	1756	2728	1093	1542	1350	2118	1140	1033	1232	8425
ENSG00000283580.3|RP5-994D16.12	32	9	12	23	18	7	16	9	24	18	11	14	12
ENSG00000164008.16|C1orf50	516	451	666	554	869	463	669	265	619	463	414	234	433
ENSG00000274386.5|TMEM269	15	19	0	13	26	6	26	14	17	34	10	22	27
ENSG00000164010.15|ERMAP	750	948	1515	1079	2255	880	1954	597	1403	1251	895	478	831
ENSG00000228192.8|RP11-342M1.3	119	77	106	62	106	43	87	35	73	61	24	22	26
ENSG00000164011.18|ZNF691	315	396	458	541	620	265	612	202	592	484	285	104	178
ENSG00000177868.12|SVBP	661	607	998	612	986	751	1527	554	936	561	773	653	551
ENSG00000066056.14|TIE1	7022	6963	7696	8467	7622	6649	4731	10587	7157	5549	4924	8707	4702
ENSG00000117400.18|MPL	153	160	70	90	129	90	192	115	71	106	126	68	14
ENSG00000117399.14|CDC20	28	56	107	38	138	55	38	51	37	69	21	35	80
ENSG00000066322.15|ELOVL1	4308	3668	4701	4235	5511	2571	5845	2849	4055	3914	4195	2582	3073
ENSG00000198198.17|SZT2	3594	4940	4214	3198	7878	4572	2965	3392	5348	5676	2683	2525	3026
ENSG00000178922.18|HYI	1940	1087	1015	1153	470	585	2451	1114	914	968	1462	644	124
ENSG00000234694.1|RP1-92O14.3	26	50	78	81	86	63	174	27	78	73	81	52	0
ENSG00000159479.17|MED8	1870	1348	1906	1581	2438	1394	1902	1046	1690	1312	1704	952	1566
ENSG00000229431.1|MED8-AS1	61	27	32	17	17	34	7	18	15	14	12	0	16
ENSG00000117407.17|ARTN	27	3	13	16	6	50	28	32	0	26	12	12	41
ENSG00000237950.3|RP11-7O11.9	10	32	0	20	20	13	47	4	22	48	6	0	0
ENSG00000288573.1|RP11-7O11.3	0	6	26	0	11	22	13	4	15	9	8	0	4
ENSG00000117408.11|IPO13	1197	1250	1813	1599	2576	1164	1809	642	1519	1000	1133	727	1276
ENSG00000066135.13|KDM4A	1243	2420	2341	2310	5082	1751	2538	1270	2394	2343	1555	872	2342
ENSG00000236200.6|KDM4A-AS1	5	44	88	57	81	43	36	0	37	32	34	9	17
ENSG00000126091.21|ST3GAL3	1643	1497	1698	1592	2336	1407	2296	1179	2146	1372	1794	1097	909
ENSG00000142949.17|PTPRF	43890	23887	28595	15064	37036	18654	34722	22156	43026	40556	22053	17482	3296
ENSG00000132768.14|DPH2	1936	600	736	681	948	486	729	548	716	490	570	1201	522
ENSG00000117410.14|ATP6V0B	3724	4315	3389	2605	5568	2279	2622	2530	2896	4708	2132	4365	2379
ENSG00000117411.18|B4GALT2	2498	1778	2547	2528	3544	1296	4797	1590	2461	1448	2632	2306	4580
ENSG00000159214.13|CCDC24	167	125	199	212	235	93	252	64	176	219	80	101	115
ENSG00000196517.13|SLC6A9	122	224	395	289	413	278	267	173	265	199	258	104	496
ENSG00000230615.7|RP5-1198O20.4	5	9	0	0	46	0	36	12	0	36	10	6	81
ENSG00000178028.14|DMAP1	1256	1531	2224	2016	2552	1611	2875	1111	2268	1311	1630	710	956
ENSG00000117419.16|ERI3	1626	1577	1867	1629	2574	1732	2645	1092	1734	1417	1544	992	1771
ENSG00000187147.18|RNF220	2088	1914	2750	2434	3534	1695	3522	1230	2810	1663	2194	1809	1565
ENSG00000126106.14|TMEM53	531	569	645	524	517	318	685	517	813	584	516	502	232
ENSG00000198520.12|ARMH1	41	44	43	84	41	116	46	53	57	41	16	58	46
ENSG00000142959.5|BEST4	0	0	13	6	43	10	6	8	14	10	14	26	15
ENSG00000142945.13|KIF2C	70	44	81	48	124	19	47	35	56	72	15	53	172
ENSG00000142937.12|RPS8	54407	39409	37838	40640	48452	40951	47739	44709	62976	31075	41285	41768	27198
ENSG00000200913.1|SNORD46	20	4	4	3	13	12	3	29	9	0	2	28	15
ENSG00000225721.5|RP11-269F19.10	14	12	12	8	21	11	4	22	11	8	5	32	7
ENSG00000202031.1|SNORD38A	32	14	11	11	18	15	11	38	24	11	17	35	467
ENSG00000188396.4|DYNLT4	64	93	15	48	127	199	12	130	16	90	18	185	34
ENSG00000222009.8|BTBD19	719	914	316	134	1237	1192	130	1405	360	897	177	1762	717
ENSG00000173846.13|PLK3	3415	5338	2437	1353	3262	4087	442	7028	948	4901	1098	9455	2990
ENSG00000117425.14|PTCH2	85	236	446	361	403	1114	192	436	218	301	43	157	163
ENSG00000070785.17|EIF2B3	1890	1264	2183	1235	2391	1174	2909	1054	1955	1463	1899	801	613
ENSG00000186603.7|HPDL	44	0	26	2	4	20	0	8	12	16	16	37	16
ENSG00000162415.7|ZSWIM5	97	63	98	163	228	258	115	96	231	114	38	107	14
ENSG00000281912.1|LINC01144	6	13	46	21	48	22	36	10	38	27	24	13	0
ENSG00000132781.20|MUTYH	579	587	760	587	898	678	555	502	590	427	349	108	348
ENSG00000070759.17|TESK2	182	409	591	427	680	405	381	338	514	541	142	306	338
ENSG00000288208.1|RP4-534D1.6	11	0	5	0	0	7	40	0	0	25	26	77	0
ENSG00000132773.12|TOE1	916	544	585	623	783	450	506	486	629	469	513	510	408
ENSG00000126088.14|UROD	3876	3131	3815	3004	5075	2709	5880	2371	3530	2933	3861	2126	2159
ENSG00000126107.15|HECTD3	3323	3159	4504	2749	5040	2310	6232	1635	3862	3040	3775	1127	1687
ENSG00000280670.3|CCDC163	30	65	122	111	162	16	58	74	11	47	9	12	10
ENSG00000132763.15|MMACHC	164	243	238	215	523	246	465	127	233	280	197	114	137
ENSG00000117450.15|PRDX1	10840	7658	8411	8493	12244	7616	10749	8028	7166	6536	9910	10070	6390
ENSG00000117448.14|AKR1A1	3602	3170	3657	3145	5313	2196	4044	2343	4263	2533	3382	2158	3248
ENSG00000132780.17|NASP	7007	7932	5057	4089	7619	6546	4128	10239	5129	6912	2736	9422	3378
ENSG00000159588.15|CCDC17	113	155	77	199	79	152	184	157	131	207	139	164	42
ENSG00000225447.1|RPS15AP10	0	0	1	22	0	9	11	1	0	0	4	1	7
ENSG00000197429.11|IPP	580	578	580	522	1275	742	755	302	712	654	432	223	507
ENSG00000159592.11|GPBP1L1	4318	4816	5849	5660	9471	4882	5785	3602	6186	5983	3503	3833	3307
ENSG00000234329.1|RP11-767N6.2	25	31	19	0	30	23	17	14	13	22	0	25	4
ENSG00000159596.7|TMEM69	1111	950	1116	1035	1491	1018	1371	578	1458	975	947	507	700
ENSG00000230896.1|RP11-767N6.7	17	20	38	46	76	38	69	20	40	35	62	0	42
ENSG00000086015.22|MAST2	2613	2616	2837	2576	4467	2819	2206	1998	2949	2946	1351	2393	4091
ENSG00000117461.15|PIK3R3	10518	9129	5684	5523	7312	6024	1603	12612	2544	6839	2762	3966	3215
ENSG00000117472.10|TSPAN1	46	79	76	173	228	50	44	73	39	29	136	122	23
ENSG00000085998.14|POMGNT1	3209	2638	3810	3158	4163	2612	3698	2438	3165	2692	2526	1971	2232
ENSG00000171357.6|LURAP1	82	52	159	230	150	206	190	65	61	139	59	28	149
ENSG00000085999.13|RAD54L	34	30	6	0	31	27	19	31	12	66	9	60	29
ENSG00000132128.17|LRRC41	7550	4364	4207	3491	6268	4279	4146	3565	5609	4529	3009	5045	4685
ENSG00000173660.12|UQCRH	6136	5067	4167	3064	5391	3805	6736	3799	6610	5248	6918	4279	2097
ENSG00000232022.7|FAAHP1	20	44	15	3	42	22	21	32	14	40	30	0	8
ENSG00000117481.11|NSUN4	1728	1143	1283	971	2056	1521	1032	987	1239	1198	826	1141	937
ENSG00000117480.16|FAAH	757	659	733	413	887	628	1025	206	556	760	789	450	77
ENSG00000269956.2|MKNK1-AS1	8	21	54	10	38	39	5	12	31	35	0	35	8
ENSG00000079277.22|MKNK1	3092	4620	3195	2989	6831	3012	2502	2616	3610	6132	1672	3920	1661
ENSG00000142961.15|MOB3C	7814	4310	3568	2941	5196	4183	2879	5630	3122	2959	2267	6594	1969
ENSG00000123472.12|ATPAF1	4387	4230	4442	3764	6214	4100	5584	2284	5209	4245	4359	1864	1091
ENSG00000159658.15|EFCAB14	10152	10636	14587	13372	20778	12877	10158	9503	12101	9559	7185	9583	8755
ENSG00000162366.8|PDZK1IP1	730	57	67	40	559	26	51	125	48	90	14	135	0
ENSG00000162367.11|TAL1	1077	1394	1332	1553	1636	1064	802	1755	1145	1011	774	624	356
ENSG00000226252.1|RP1-18D14.7	115	143	180	133	161	152	28	257	77	121	39	40	11
ENSG00000225762.1|LINC01389	3	7	0	7	0	7	9	0	11	13	0	7	0
ENSG00000186564.6|FOXD2	4	29	15	89	17	56	6	36	20	13	44	8	2
ENSG00000237424.1|FOXD2-AS1	59	70	100	187	117	79	185	46	107	86	56	68	0
ENSG00000117834.13|SLC5A9	52	78	33	35	117	66	23	46	47	101	23	12	13
ENSG00000272491.1|RP5-1024N4.4	31	25	8	43	29	7	44	20	15	25	35	20	0
ENSG00000142973.14|CYP4B1	7775	3292	5536	9477	1378	2657	6567	5129	11293	5844	3157	3824	0
ENSG00000154198.14|CYP4Z2P	49	36	23	32	20	14	0	33	14	17	9	8	0
ENSG00000187048.13|CYP4A11	0	11	28	64	36	7	60	20	16	25	13	9	0
ENSG00000186377.8|CYP4X1	616	414	818	1460	715	1002	1596	810	689	758	564	649	147
ENSG00000186160.5|CYP4Z1	105	42	63	52	39	38	47	81	26	38	9	39	0
ENSG00000224805.2|LINC00853	6	4	0	11	5	4	0	10	0	6	0	0	0
ENSG00000123473.17|STIL	121	145	119	99	210	140	70	138	97	167	42	115	156
ENSG00000162368.14|CMPK1	9491	7444	11992	10846	18100	8911	15529	8537	9880	8563	9600	10574	7140
ENSG00000269113.4|TRABD2B	318	398	352	995	980	983	281	587	536	562	289	160	263
ENSG00000225028.1|RP11-330M19.1	4	16	22	43	16	101	4	28	12	34	0	0	4
ENSG00000132122.12|SPATA6	822	905	850	916	1714	1028	673	585	1034	824	414	377	365
ENSG00000235105.1|RP11-329A14.1	170	155	136	183	250	165	108	73	124	168	116	114	59
ENSG00000185104.20|FAF1	2468	1763	2169	1689	2952	2031	2330	1746	2526	1928	1660	1422	1440
ENSG00000186094.17|AGBL4	7	52	0	24	39	25	16	29	68	12	51	0	4
ENSG00000162373.13|BEND5	115	158	267	408	237	276	371	200	283	115	185	115	173
ENSG00000123080.12|CDKN2C	4122	6231	3542	3037	3280	3565	3580	2451	7782	7968	3708	1206	347
ENSG00000123091.5|RNF11	9443	8094	9309	8580	14508	9901	13034	9483	9441	9975	8615	11596	7969
ENSG00000233406.5|RP11-296A18.5	5	0	14	1	0	5	7	1	3	5	5	11	3
ENSG00000085831.16|TTC39A	75	56	237	69	55	34	96	50	94	78	53	81	23
ENSG00000085832.17|EPS15	6496	7641	8557	7828	15389	8225	7037	5738	8323	8150	5469	5161	5208
ENSG00000227070.1|EPS15-AS1	0	3	0	7	9	11	13	0	15	7	12	6	0
ENSG00000232027.2|RP11-275F13.3	0	4	3	17	4	1	0	9	14	12	8	0	0
ENSG00000117862.13|TXNDC12	3425	3141	3125	3109	4972	2606	2666	3017	3570	2954	2679	2410	2102
ENSG00000285839.1|RP11-91A18.6	16	147	0	25	55	5	31	0	0	23	0	120	0
ENSG00000198841.4|KTI12	1493	301	541	350	740	335	533	398	520	378	458	1082	320
ENSG00000134717.18|BTF3L4	3356	2747	3083	2731	4443	2611	3601	2082	3427	2366	2533	2301	2063
ENSG00000224680.4|PLA2G12AP1	12	7	0	3	30	19	0	8	0	21	0	0	2
ENSG00000117859.19|OSBPL9	3635	4136	5440	4655	7607	5411	4819	3165	3969	4435	3169	3329	2979
ENSG00000266993.3|RP4-657D16.3	17	61	3	71	143	6	15	71	42	61	13	3	15
ENSG00000078618.22|NRDC	8842	9204	9047	6683	13361	7860	7828	6960	9475	10722	4827	7580	4624
ENSG00000116157.6|GPX7	283	326	554	527	746	374	476	360	565	303	491	283	3286
ENSG00000162377.6|COA7	3301	643	661	583	1409	674	836	766	1094	531	649	1312	692
ENSG00000182183.15|SHISAL2A	0	0	0	8	16	7	0	14	21	0	0	0	14
ENSG00000157077.16|ZFYVE9	2316	2845	2669	2312	4261	2464	2488	2128	2948	2584	1252	1612	2865
ENSG00000154222.15|CC2D1B	2215	1916	2290	1725	3135	1770	2549	1261	2615	2206	2174	1489	1202
ENSG00000228407.2|RP4-800M22.1	16	7	11	8	15	1	3	0	13	4	13	15	2
ENSG00000287078.1|RP11-155O18.7	10	8	9	0	17	0	0	10	0	17	0	8	9
ENSG00000203995.10|ZYG11A	10	5	0	8	12	0	0	22	10	14	5	0	8
ENSG00000085840.13|ORC1	20	48	58	41	17	38	0	38	16	40	7	35	8
ENSG00000134748.13|PRPF38A	3379	2446	2763	2394	3843	2811	1818	2194	2463	2146	1527	1984	1950
ENSG00000134744.14|TUT4	1484	2351	2224	2212	4945	3189	1312	2084	2229	2572	820	1538	1983
ENSG00000162378.13|ZYG11B	1420	1901	3556	2729	5160	2738	2826	1451	2603	2724	1656	1158	2721
ENSG00000228929.1|RPS13P2	121	147	110	91	888	135	316	126	158	146	203	174	93
ENSG00000121310.17|ECHDC2	6331	7976	6040	8796	9834	6830	8056	6389	12679	9330	2886	3223	824
ENSG00000116171.19|SCP2	11359	10987	12067	12462	17058	10858	13466	9982	19096	11911	8244	7802	5263
ENSG00000230953.2|RP4-631H13.6	19	70	50	37	173	87	7	37	94	76	14	9	0
ENSG00000236360.2|RRAS2P1	49	10	71	15	286	12	103	4	25	22	100	133	44
ENSG00000230138.2|LINC02812	0	8	22	24	50	10	17	0	35	5	0	0	0
ENSG00000174348.14|PODN	22947	13388	23645	31664	32396	26425	11464	11312	34159	14347	8410	11591	7342
ENSG00000162383.13|SLC1A7	566	472	783	598	1030	833	470	330	935	366	158	339	146
ENSG00000235563.1|RP11-334A14.8	83	83	27	6	111	54	54	28	12	71	0	19	0
ENSG00000226754.2|RP5-1024G6.5	29	24	16	19	54	12	38	22	59	19	22	19	40
ENSG00000157193.18|LRP8	139	188	161	170	344	248	173	137	117	233	100	316	188
ENSG00000162385.11|MAGOH	1110	1052	815	762	1073	1005	829	885	789	1095	908	1988	511
ENSG00000157184.7|CPT2	1194	1386	1354	1320	2239	939	1420	418	2833	1896	1486	379	387
ENSG00000236723.2|RP5-1024G6.2	1	6	6	14	11	5	21	0	27	10	11	5	7
ENSG00000162384.14|CZIB	2696	2350	3278	2584	3720	2833	3890	2137	3042	2313	3293	1266	1759
ENSG00000058804.12|NDC1	769	723	975	854	1538	735	846	504	1126	530	378	623	590
ENSG00000174332.5|GLIS1	203	172	34	57	121	63	155	96	423	274	81	72	35
ENSG00000219102.3|HNRNPA3P12	8	8	4	2	25	12	0	2	10	4	3	12	0
ENSG00000058799.15|YIPF1	1155	1066	1290	770	1731	946	1175	657	937	930	911	624	670
ENSG00000211452.11|DIO1	8	1	4	0	15	5	0	0	5	13	0	0	0
ENSG00000116212.15|LRRC42	1052	762	475	525	1219	506	797	685	766	1040	480	870	1043
ENSG00000081870.12|HSPB11	511	735	708	706	986	712	790	651	684	593	584	519	470
ENSG00000116205.14|TCEANC2	452	558	756	680	1423	620	1468	288	748	648	499	295	326
ENSG00000116209.12|TMEM59	13282	11652	16627	13043	22457	13285	14883	11516	16195	11011	11812	11242	11834
ENSG00000280378.1|RP4-758J24.6	1	1	14	15	24	5	11	4	12	2	0	19	4
ENSG00000162390.18|ACOT11	74	24	105	82	312	295	53	47	162	97	108	84	120
ENSG00000162391.12|FAM151A	0	0	3	35	29	33	12	43	0	18	21	0	0
ENSG00000162396.6|PARS2	95	39	184	97	132	55	179	48	170	44	78	23	54
ENSG00000006555.11|TTC22	22	7	36	12	178	15	5	13	5	67	15	32	4
ENSG00000184313.20|MROH7	51	0	0	10	118	213	0	24	86	97	29	0	7
ENSG00000271723.5|MROH7-TTC4	35	49	52	46	384	365	203	175	83	85	24	126	40
ENSG00000243725.7|TTC4	1593	633	1077	961	1326	749	970	648	1259	1049	919	1300	654
ENSG00000169174.11|PCSK9	31	7	18	0	118	25	0	16	0	3	0	0	190
ENSG00000116133.13|DHCR24	6994	1873	4358	3332	6373	2165	7274	3403	3313	2810	4919	3552	785
ENSG00000256407.2|RP11-446E24.4	0	0	0	0	10	18	1	0	0	11	63	6	4
ENSG00000215883.11|CYB5RL	356	524	643	657	1020	601	646	315	792	555	250	142	330
ENSG00000116221.15|MRPL37	2719	2834	3024	2241	3371	2450	4243	2268	3530	2695	2071	1668	1584
ENSG00000157216.16|SSBP3	2734	2596	3838	2653	5214	3965	5109	2688	3497	3131	3702	2155	2699
ENSG00000198711.5|SSBP3-AS1	26	89	46	8	157	65	22	16	33	35	16	44	30
ENSG00000162402.14|USP24	6963	5369	5773	5073	9810	5794	5021	5969	5936	7105	3740	5038	2477
ENSG00000234810.4|RP11-90C4.1	8	8	0	108	0	57	19	12	5	4	19	0	0
ENSG00000260971.4|RP1-158P9.2	13	31	11	15	59	8	14	51	5	42	14	14	11
ENSG00000284686.1|RP1-158P9.3	24	26	46	7	43	45	54	40	41	57	10	82	9
ENSG00000223956.3|LINC01767	11	39	7	0	12	5	0	21	0	19	0	150	0
ENSG00000162407.9|PLPP3	39759	21364	17653	39194	26019	27349	11255	22103	25669	15882	11562	38288	7155
ENSG00000162409.11|PRKAA2	318	360	246	306	579	1117	536	191	253	594	201	127	24
ENSG00000185839.3|RP4-592A1.2	58	32	52	81	97	40	59	63	54	29	83	40	54
ENSG00000184292.7|TACSTD2	171	221	88	63	100	157	112	622	34	140	358	1268	342
ENSG00000283445.1|RP11-63G10.4	4	43	24	5	11	20	28	0	0	17	22	31	26
ENSG00000162601.11|MYSM1	1776	2196	2296	2476	4724	3245	1114	2206	2022	3126	982	2313	1223
ENSG00000173406.16|DAB1	20	117	43	57	166	389	588	72	15	145	26	58	159
ENSG00000162600.12|OMA1	800	813	802	896	1456	1028	740	531	847	820	594	356	220
ENSG00000223416.3|RPS26P15	2	6	0	3	10	3	5	2	12	6	15	10	2
ENSG00000286918.1|RP4-592A1.5	19	14	8	3	22	20	0	3	4	62	0	3	1
ENSG00000232453.7|LINC02777	14	66	27	48	71	22	59	38	47	19	23	3	46
ENSG00000234807.7|LINC01135	83	81	74	128	118	83	112	80	147	59	114	36	13
ENSG00000134716.11|CYP2J2	57	0	0	0	215	106	0	0	0	4	4	0	0
ENSG00000134709.12|HOOK1	313	12	33	0	358	75	0	19	4	41	5	28	27
ENSG00000237352.4|LINC01358	30	37	18	57	47	32	21	48	33	0	20	20	19
ENSG00000224609.8|FGGY-DT	65	82	30	27	114	39	71	38	217	81	23	37	32
ENSG00000172456.18|FGGY	485	384	333	360	422	481	427	344	541	498	175	310	442
ENSG00000177606.8|JUN	32844	161756	88937	125627	186312	167967	27255	149584	71995	89003	90468	191085	46051
ENSG00000162604.12|TM2D1	1126	1218	1406	1506	2063	1408	1324	1127	1393	1176	1137	1087	919
ENSG00000132854.19|KANK4	553	1156	2870	1068	3567	1091	2786	477	509	599	1478	371	778
ENSG00000162607.13|USP1	2157	1555	2078	2162	3644	2006	1711	1583	2477	1955	994	1661	1931
ENSG00000231252.3|RP11-436K8.1	12	10	0	0	21	23	0	16	15	10	4	0	4
ENSG00000162599.17|NFIA	6144	6390	8012	7519	9381	7635	8848	5867	7203	6103	5040	5141	1595
ENSG00000237928.6|NFIA-AS2	23	5	10	8	41	28	12	7	0	15	14	16	9
ENSG00000132849.21|PATJ	1219	1027	858	893	2088	1777	1544	973	980	1191	551	675	392
ENSG00000230798.5|FOXD3-AS1	5	3	21	3	9	71	7	12	9	7	6	4	0
ENSG00000187140.6|FOXD3	0	3	0	31	28	146	12	4	18	11	5	0	0
ENSG00000125703.15|ATG4C	358	795	1146	1070	1961	770	725	573	891	596	636	280	748
ENSG00000116641.18|DOCK7	2192	2511	2637	2252	5270	3500	2304	1411	3007	2726	1479	1866	2647
ENSG00000132855.5|ANGPTL3	0	8	10	10	0	4	0	5	0	1	2	10	0
ENSG00000235545.1|RP11-230B22.1	2	4	0	8	0	0	8	32	8	10	10	10	7
ENSG00000185483.12|ROR1	1263	783	583	812	1687	1269	352	730	754	633	270	759	6844
ENSG00000223949.8|ROR1-AS1	0	4	16	0	64	8	0	0	8	4	0	37	95
ENSG00000088035.18|ALG6	525	661	905	680	1153	542	560	588	654	520	538	275	383
ENSG00000142856.17|ITGB3BP	226	386	288	517	671	572	383	617	294	249	330	132	484
ENSG00000203965.13|EFCAB7	104	391	394	335	823	408	292	242	360	271	238	83	345
ENSG00000079739.17|PGM1	16578	9586	14534	6877	14239	8553	17480	7732	16666	11317	10871	8867	6084
ENSG00000116652.6|DLEU2L	4	37	59	34	86	96	8	0	28	27	2	15	9
ENSG00000244256.3|RN7SL130P	4	8	24	5	14	5	7	0	12	22	0	0	2
ENSG00000158966.16|CACHD1	3731	3033	3336	3659	5115	3556	2462	3463	4096	3796	1311	2031	1077
ENSG00000162433.15|AK4	5370	3242	4900	3214	6793	5026	4382	4034	5343	3910	4719	4384	1126
ENSG00000116675.16|DNAJC6	154	126	169	233	280	589	78	168	179	248	100	217	67
ENSG00000162434.13|JAK1	22806	20181	24410	18499	36068	19808	21460	17524	24858	26623	13281	27927	13865
ENSG00000226891.9|LINC01359	23	81	70	72	116	51	80	29	44	137	33	20	12
ENSG00000162437.14|RAVER2	1230	928	695	980	1696	1637	749	961	1219	1223	625	1004	737
ENSG00000185031.6|SLC2A3P2	0	0	25	4	15	1	0	5	36	10	1	0	1
ENSG00000265996.1|MIR3671	7	5	7	7	25	20	2	2	5	10	2	1	3
ENSG00000213625.9|LEPROT	10824	10418	13325	12579	18652	12830	12369	10461	13366	9297	9801	9522	7896
ENSG00000116678.20|LEPR	5081	6432	6228	24986	18079	9573	12646	14066	12173	5717	6955	14322	1111
ENSG00000152760.10|DYNLT5	256	84	132	63	198	197	25	137	28	58	49	98	27
ENSG00000184588.18|PDE4B	2170	2486	1037	573	3158	2569	218	1268	370	5292	694	2633	1114
ENSG00000118473.23|SGIP1	168	191	295	270	402	559	351	330	233	317	143	307	117
ENSG00000081985.13|IL12RB2	303	415	582	382	1797	330	84	199	678	277	165	323	75
ENSG00000162594.16|IL23R	0	2	8	0	12	0	0	0	1	10	20	0	5
ENSG00000152763.17|DNAI4	184	217	145	215	427	234	147	159	161	228	119	66	141
ENSG00000198160.15|MIER1	3043	3508	3576	3651	6383	4801	2523	3420	3506	3908	1934	3828	3674
ENSG00000116704.8|SLC35D1	970	842	1181	1064	2523	1534	1042	788	1282	952	473	783	1895
ENSG00000116717.13|GADD45A	24002	2167	4012	3721	2617	9082	2405	6739	3782	2769	3923	15942	3127
ENSG00000142864.15|SERBP1	27037	15024	17646	16349	26497	18352	17358	16623	21143	15052	11617	26759	13714
ENSG00000024526.17|DEPDC1	10	15	0	15	91	12	14	20	14	3	8	0	60
ENSG00000232284.7|GNG12-AS1	32	41	80	46	126	71	72	21	48	52	53	53	50
ENSG00000162595.7|DIRAS3	141	18	13	52	72	173	65	23	30	23	47	42	541
ENSG00000116729.14|WLS	3799	4333	4048	5042	6297	4523	3353	3036	4654	5170	2074	2632	5396
ENSG00000172380.6|GNG12	10421	7518	13950	10816	22045	15957	13272	10657	10404	8839	9217	12435	15694
ENSG00000234383.1|CTBP2P8	3	43	15	2	7	7	13	8	16	15	6	8	11
ENSG00000271992.1|RP11-42O15.3	5	6	2	5	6	6	6	8	17	14	0	0	0
ENSG00000197568.14|HHLA3	239	142	222	193	367	272	357	139	205	212	392	135	111
ENSG00000118454.13|ANKRD13C	1845	2033	2056	2056	3980	2256	1739	1768	1891	1653	1225	1579	2423
ENSG00000116761.12|CTH	353	527	158	269	697	644	159	557	389	782	243	394	253
ENSG00000033122.21|LRRC7	15	47	32	84	68	359	42	47	44	75	23	22	1097
ENSG00000066557.6|LRRC40	1019	949	1270	1161	2003	1265	1124	901	951	839	717	1115	1122
ENSG00000116754.13|SRSF11	8320	10818	10269	11035	18267	11270	7789	9943	9296	10377	5447	10384	6424
ENSG00000286863.1|RP4-660H19.2	14	6	26	35	36	33	9	2	8	23	14	14	4
ENSG00000178965.14|ERICH3	12	12	0	12	16	24	0	5	21	9	9	0	0
ENSG00000116791.14|CRYZ	1616	1583	1884	1409	2760	1720	2421	1111	1791	1274	1310	865	2314
ENSG00000162623.16|TYW3	1351	1261	1355	1675	2395	1343	1366	934	1588	1086	855	1075	918
ENSG00000272864.1|RP11-17E13.2	12	15	16	8	16	15	33	4	9	6	4	2	4
ENSG00000137968.16|SLC44A5	70	36	13	12	53	53	7	16	13	44	12	6	6
ENSG00000285778.2|RP11-275A6.1	29	27	4	0	23	19	13	25	17	35	16	4	0
ENSG00000162620.16|LRRIQ3	187	157	109	99	350	208	221	72	97	206	150	64	0
ENSG00000254685.8|FPGT	725	794	994	917	2188	1215	1020	481	1236	877	697	264	725
ENSG00000259030.8|FPGT-TNNI3K	169	356	291	310	500	447	296	224	147	285	71	55	86
ENSG00000116783.15|TNNI3K	4	9	69	16	29	10	4	17	5	16	5	9	1
ENSG00000050628.20|PTGER3	10216	6602	10142	5450	14725	10642	8588	6473	11420	12465	9193	7207	1474
ENSG00000229956.11|ZRANB2-AS2	57	39	52	51	75	50	114	30	65	43	62	47	40
ENSG00000172260.15|NEGR1	4469	5133	5814	7359	11957	6650	1912	2622	8153	4670	3531	4414	1032
ENSG00000235782.1|RP3-333A15.1	0	14	11	20	32	0	18	0	7	3	21	19	0
ENSG00000269933.1|RP3-333A15.2	26	30	102	10	20	46	94	28	49	36	74	8	5
ENSG00000235079.1|ZRANB2-AS1	0	3	24	20	9	5	5	22	29	11	6	8	4
ENSG00000132485.14|ZRANB2	5842	6269	5747	5664	10851	7937	4709	6253	5254	5966	3544	4610	4310
ENSG00000207721.1|MIR186	3	8	12	7	22	11	11	7	7	4	3	11	11
ENSG00000057468.7|MSH4	21	10	0	12	13	25	0	0	16	14	0	0	0
ENSG00000226415.1|TPI1P1	198	183	115	120	504	180	205	204	142	123	219	177	226
ENSG00000117069.15|ST6GALNAC5	36	16	0	17	101	210	4	12	4	31	16	3	375
ENSG00000117054.15|ACADM	7428	5745	6876	4842	7786	6674	6595	4341	8603	6071	4060	3786	2172
ENSG00000137955.16|RABGGTB	2779	2223	2832	2437	4211	2239	3392	2416	3520	2411	1862	3795	1255
ENSG00000142892.15|PIGK	1728	1829	3265	2489	4681	3692	2406	2208	2381	1640	1927	1779	3491
ENSG00000226084.5|RP4-706A16.3	772	441	485	465	1345	445	532	712	753	449	477	341	431
ENSG00000184005.11|ST6GALNAC3	838	1362	1072	1774	1837	768	716	1463	964	865	457	2051	216
ENSG00000036549.13|ZZZ3	1915	1769	1771	2052	3993	2017	1568	1828	1950	1772	840	2108	1534
ENSG00000154027.19|AK5	47	62	41	239	86	502	44	185	66	151	22	95	92
ENSG00000077254.14|USP33	5852	5533	7780	5584	11151	5363	5943	3592	6995	7620	4157	3757	3178
ENSG00000180488.15|MIGA1	1336	1942	2309	1831	3767	2673	2082	1250	2328	2050	1020	1108	1399
ENSG00000219201.4|RP11-181C21.4	1289	1310	1503	1186	2026	1319	1261	910	1298	1306	507	1059	1010
ENSG00000235613.2|NSRP1P1	6	2	2	0	20	19	0	14	0	7	12	0	6
ENSG00000122420.10|PTGFR	133	143	1881	994	1402	696	180	92	273	232	93	59	4395
ENSG00000162614.19|NEXN	2216	1834	3558	3209	6455	6831	2735	2371	2434	3360	1710	2582	5579
ENSG00000162613.17|FUBP1	6706	3515	4821	3804	8395	6794	2871	5908	3815	4134	2689	10151	4065
ENSG00000235927.4|NEXN-AS1	41	59	33	43	65	30	24	8	22	28	22	85	40
ENSG00000162616.9|DNAJB4	10132	17505	8087	5281	16658	16465	2969	14915	3538	16906	3609	12928	14677
ENSG00000137960.6|GIPC2	586	781	750	831	1151	1023	454	932	833	539	748	262	435
ENSG00000273338.1|RP11-386I14.4	0	7	0	2	7	7	0	1	6	7	15	18	2
ENSG00000285928.1|RP11-386I14.5	161	298	245	67	262	194	73	347	65	173	107	134	183
ENSG00000213561.4|RP11-386I14.2	7	4	9	8	7	15	4	4	11	12	9	8	2
ENSG00000137959.17|IFI44L	2194	2510	4340	4602	7475	5470	2049	7264	9505	2638	1505	3350	1827
ENSG00000137965.11|IFI44	1684	1668	2309	2519	4389	2347	1254	4630	3913	1515	1062	3739	1549
ENSG00000162618.15|ADGRL4	11675	9556	11333	10382	12531	12887	6506	25558	9278	6922	3808	24154	6896
ENSG00000230787.1|PSAT1P3	39	18	45	25	38	24	20	50	23	40	0	4	18
ENSG00000117114.20|ADGRL2	4281	4411	4890	4802	7843	6039	4128	4386	6184	5760	2348	2852	5067
ENSG00000227288.3|ARID3BP1	16	43	32	14	40	15	0	23	9	52	15	59	13
ENSG00000233008.6|LINC01725	33	3	4	10	55	4	0	10	13	38	23	18	0
ENSG00000137976.8|DNASE2B	4	13	93	24	120	15	0	0	18	13	21	295	9
ENSG00000137941.17|TTLL7	1286	1866	1134	1000	1995	3796	1351	1050	1247	2704	670	677	897
ENSG00000142875.19|PRKACB	2301	2347	4087	2902	6897	4304	2661	1903	3045	2676	2112	2346	3182
ENSG00000271576.1|PRKACB-DT	78	44	30	20	83	40	85	16	54	63	46	22	0
ENSG00000203943.9|SAMD13	28	40	83	74	72	71	53	24	109	24	75	28	39
ENSG00000117155.17|SSX2IP	461	235	257	370	710	314	173	346	276	223	111	362	1201
ENSG00000153898.13|MCOLN2	34	19	70	40	137	67	15	71	9	57	19	55	21
ENSG00000280099.1|RP11-33E12.2	94	64	47	232	100	50	363	41	145	14	188	54	26
ENSG00000097096.9|SYDE2	361	442	431	463	849	298	320	275	405	476	173	363	116
ENSG00000162642.14|C1orf52	1378	1175	1225	1438	1910	1293	1353	1700	1269	1369	916	2023	715
ENSG00000162643.13|DNAI3	12	34	12	22	35	0	0	20	0	23	0	17	43
ENSG00000055732.13|MCOLN3	740	819	657	1016	576	594	598	1359	705	1294	84	544	46
ENSG00000122432.18|SPATA1	13	56	19	39	72	45	6	31	10	45	6	18	7
ENSG00000117133.11|RPF1	2125	1140	1564	1620	2315	1558	1580	1370	1768	1148	1199	1753	1083
ENSG00000174021.11|GNG5	3801	2829	3287	2670	4064	2777	2964	5335	3094	3457	3378	6059	2134
ENSG00000285851.1|RP11-118B23.9	64	182	247	50	129	112	13	41	116	87	54	7	42
ENSG00000117151.13|CTBS	2195	3405	2830	2317	4515	2324	1545	2262	2497	4142	1295	2675	1510
ENSG00000284882.1|RP11-118B23.6	68	37	42	30	103	6	0	13	84	98	12	102	15
ENSG00000223653.6|RP11-131L23.1	16	37	36	28	15	27	0	44	22	36	3	122	37
ENSG00000153904.21|DDAH1	1914	932	1477	1308	1685	1617	1031	1726	1012	1171	792	3500	2462
ENSG00000273264.1|RP11-131L23.2	12	0	3	12	12	3	0	8	4	0	4	9	1
ENSG00000282057.1|RP4-621F18.2	47	14	41	37	53	9	22	15	9	43	53	45	97
ENSG00000142867.14|BCL10	1976	2488	1547	1788	2555	1992	720	2791	1087	2890	999	2825	1570
ENSG00000272691.1|RP11-290M5.4	10	13	7	0	1	0	13	3	0	3	0	19	6
ENSG00000117174.11|ZNHIT6	1759	1279	1260	1608	2675	1333	1480	1090	1451	1179	1070	1766	1926
ENSG00000285210.1|LINC02795	8	37	16	34	16	18	5	6	22	31	0	16	28
ENSG00000137975.8|CLCA2	13	32	218	66	204	91	126	31	35	53	112	20	38
ENSG00000142871.18|CCN1	64917	38198	50930	61546	69885	71965	5827	75751	24117	25358	71874	96763	188486
ENSG00000171502.15|COL24A1	5	54	95	161	223	127	130	56	27	16	92	177	7172
ENSG00000122417.15|ODF2L	1694	2141	2428	2299	4289	2450	1656	2802	1984	1968	813	1955	1716
ENSG00000236915.2|CLCA4-AS1	5	14	7	9	46	19	58	4	11	0	4	4	0
ENSG00000261737.1|CLCA4-AS1	280	208	214	215	284	108	216	126	115	131	198	158	33
ENSG00000097033.14|SH3GLB1	15181	12724	16421	11907	25663	12786	16912	11529	14338	15596	12222	14437	10086
ENSG00000183291.17|SELENOF	8077	6628	9039	7830	13997	7332	6365	6927	8366	5510	6026	7342	7511
ENSG00000153936.17|HS2ST1	2134	1870	2628	2185	5461	2126	1818	1645	1967	1740	1167	2026	2698
ENSG00000267272.5|LINC01140	1896	1556	2102	1850	2791	1128	2693	2265	3188	1701	2488	814	430
ENSG00000225568.1|RP11-384B12.3	10	17	3	4	138	9	17	6	25	4	18	16	7
ENSG00000143013.13|LMO4	4198	4275	3892	3580	7116	4474	5466	3173	4828	3754	3619	2642	3981
ENSG00000117226.12|GBP3	2543	1603	1248	2089	2658	2652	1093	3503	2019	2033	511	2191	2826
ENSG00000137944.18|KYAT3	1297	1490	1296	855	2083	1003	1552	1164	1351	1521	1154	870	1176
ENSG00000213516.10|RBMXL1	2628	2914	1472	1204	2934	3082	654	2842	1717	3036	954	1835	1714
ENSG00000237505.8|PKN2-AS1	8	21	5	12	30	17	9	14	18	30	22	0	0
ENSG00000137947.12|GTF2B	2772	4242	2256	1403	3901	4322	1238	4469	1494	3553	1511	2795	2996
ENSG00000279778.1|RP11-60A14.1	21	79	150	83	244	127	34	75	65	89	31	7	8
ENSG00000065243.20|PKN2	3685	5618	5514	4723	10446	6420	4077	3973	5492	7014	3517	2676	2982
ENSG00000241975.1|ELOCP19	19	48	20	17	62	35	9	28	20	51	2	18	10
ENSG00000117228.11|GBP1	9241	9575	4542	3420	8326	9142	1826	23738	2611	11656	1635	15788	11132
ENSG00000213512.3|GBP7	4	0	4	7	8	2	2	3	0	2	0	1	5
ENSG00000162654.9|GBP4	2342	3119	5335	3612	5641	4429	3422	5812	3231	3219	1602	2107	1227
ENSG00000284734.1|RP4-620F22.3	4	5	14	3	14	3	11	19	6	0	9	0	0
ENSG00000234518.2|PTGES3P1	243	264	159	341	471	265	147	231	137	350	131	241	128
ENSG00000162645.13|GBP2	8890	7894	7510	3667	11267	9741	6885	7633	7337	12095	4841	7018	5551
ENSG00000154451.14|GBP5	777	1021	1114	409	2582	785	120	922	387	3081	110	882	367
ENSG00000232882.1|PHKA1P1	90	105	33	30	75	78	28	64	43	54	10	93	32
ENSG00000233593.10|LINC02609	139	218	173	209	200	115	299	224	357	190	135	122	127
ENSG00000162664.17|ZNF326	2204	1733	2042	1830	2850	2065	1563	2002	1694	1823	1174	2471	1379
ENSG00000228175.3|GEMIN8P4	16	31	1	4	15	19	30	30	38	54	3	19	4
ENSG00000122482.21|ZNF644	3392	3903	2635	2064	4206	4662	1667	3928	2562	4474	1319	3660	2860
ENSG00000286548.1|RP4-644F6.4	12	7	0	16	13	17	8	13	12	29	13	51	0
ENSG00000197147.15|LRRC8B	1940	1453	716	601	1530	1774	993	1512	878	1273	857	4024	493
ENSG00000231999.7|LRRC8C-DT	261	316	303	357	421	460	334	324	219	217	150	332	92
ENSG00000171492.14|LRRC8D	410	543	554	711	1487	560	685	40	1224	517	493	347	688
ENSG00000225492.6|GBP1P1	194	170	150	208	301	240	144	567	296	159	144	410	28
ENSG00000171488.15|LRRC8C	5955	3391	4994	5206	5932	5389	2050	6507	4335	3450	1969	10842	4010
ENSG00000272931.1|LRRC8D-DT	0	0	10	8	20	0	12	0	0	5	28	0	0
ENSG00000097046.13|CDC7	527	201	194	75	502	372	57	399	129	124	133	321	209
ENSG00000162669.16|HFM1	61	75	4	182	291	139	132	91	166	252	42	32	46
ENSG00000230667.6|SETSIP	21	33	20	1	7	4	6	17	25	13	0	26	4
ENSG00000172031.7|EPHX4	11	25	40	12	44	13	22	31	22	17	11	19	106
ENSG00000273487.1|RP4-621B10.8	31	28	29	25	33	22	78	0	23	0	31	8	0
ENSG00000189195.15|BTBD8	434	800	783	552	1668	1016	778	464	821	1126	457	174	222
ENSG00000069702.11|TGFBR3	10341	13738	16552	9941	22888	17683	9437	9647	24368	15313	10896	11588	3534
ENSG00000174842.17|GLMN	250	194	282	280	543	320	353	304	262	203	189	162	162
ENSG00000122484.9|RPAP2	931	1023	955	840	1996	942	779	503	958	1098	360	402	825
ENSG00000162676.12|GFI1	129	30	126	50	336	170	8	55	173	122	62	129	74
ENSG00000067208.15|EVI5	1349	1508	1861	1803	3454	1527	1213	1323	1856	1397	1021	1598	2012
ENSG00000287797.1|RP11-430H15.1	6	10	16	0	29	30	18	0	6	27	18	0	9
ENSG00000143033.18|MTF2	742	966	996	1231	2089	1016	826	735	1115	889	657	1138	917
ENSG00000154511.12|DIPK1A	1770	1560	2368	879	4389	1204	2209	519	1935	2029	1707	656	2664
ENSG00000229052.2|RP11-386I23.1	9	0	67	0	57	9	18	0	4	27	16	0	0
ENSG00000122406.14|RPL5	48704	33517	32369	31222	43407	38997	44268	34791	51292	28272	33817	35210	25642
ENSG00000207523.1|SNORA66	22	9	15	12	18	12	7	13	13	6	10	15	13
ENSG00000137942.18|FNBP1L	3918	3653	5547	6305	6256	5157	2783	5587	5903	4199	2528	4157	4470
ENSG00000122483.17|CCDC18	494	438	303	345	712	408	311	512	479	516	149	1335	158
ENSG00000223745.8|CCDC18-AS1	478	928	854	666	1395	1351	439	712	1032	908	309	405	246
ENSG00000117505.13|DR1	3021	3214	3797	3602	5220	3113	3152	2608	4512	2651	2977	2585	4130
ENSG00000117500.13|TMED5	9445	8915	8642	4973	13791	8043	5129	10975	7007	9980	3973	29092	3775
ENSG00000137936.18|BCAR3	2515	3341	4032	4237	7194	2231	2513	3223	7344	3638	4554	4690	1188
ENSG00000224093.5|BCAR3-AS1	0	0	15	41	47	18	3	19	13	16	7	34	0
ENSG00000260464.1|RP4-561L24.3	57	80	84	70	104	80	41	70	84	89	52	50	45
ENSG00000067334.14|DNTTIP2	9516	6676	3169	2518	5458	6741	2424	13216	2711	5302	1768	20591	1797
ENSG00000023909.10|GCLM	11312	5191	1604	1310	3160	4901	1729	9537	1094	5673	2519	18400	1140
ENSG00000198691.13|ABCA4	92	58	31	51	101	94	47	163	88	70	60	56	16
ENSG00000117528.14|ABCD3	2009	1981	2549	2090	3657	2266	2087	1587	2481	2077	1602	1284	1572
ENSG00000137962.13|ARHGAP29	5144	5980	7114	8701	13648	7708	5461	6359	7053	6156	3895	6020	3798
ENSG00000117525.14|F3	26898	15720	8432	8879	17852	13632	5134	12088	10350	17381	11919	24893	3438
ENSG00000224081.9|SLC44A3-AS1	134	134	51	120	512	140	30	72	92	149	73	62	181
ENSG00000143036.17|SLC44A3	241	200	155	210	260	310	182	165	179	199	126	151	339
ENSG00000172339.10|ALG14	744	531	850	305	742	441	1138	438	620	497	735	503	356
ENSG00000117519.16|CNN3	15243	10153	11783	14195	20125	17779	11409	11505	10796	10024	10268	14934	35062
ENSG00000235501.6|CNN3-DT	323	275	314	254	456	388	749	256	265	427	262	256	343
ENSG00000152078.10|TLCD4	963	1257	1605	1114	2562	1332	2690	608	860	1423	904	1117	240
ENSG00000226026.6|RP11-57H12.3	54	43	72	27	166	84	61	14	42	39	46	16	16
ENSG00000122481.17|RWDD3	195	341	389	681	766	386	786	266	586	443	351	93	379
ENSG00000228852.6|RP11-57H12.5	2	3	17	33	24	9	11	0	0	28	0	2	0
ENSG00000271092.5|TLCD4-RWDD3	6	17	10	29	74	58	36	36	42	17	6	0	11
ENSG00000228502.1|EEF1A1P11	334	259	171	178	3526	250	632	202	336	235	694	417	219
ENSG00000228971.3|LINC02607	703	323	327	183	608	250	375	223	491	867	217	370	0
ENSG00000137970.7|RPL7P9	7201	4201	4598	5036	4921	4952	7115	5668	6279	7863	6147	5477	2664
ENSG00000117569.19|PTBP2	1376	1991	1603	1307	2028	2115	1309	1701	1287	2019	874	1784	1150
ENSG00000162627.17|SNX7	1508	1061	1021	1432	1657	1289	1334	775	1421	1005	670	716	1873
ENSG00000117600.14|PLPPR4	200	412	616	484	1176	846	297	340	446	323	183	160	3174
ENSG00000188641.14|DPYD	4201	3840	4980	4319	8563	4564	2480	4089	4311	4281	1022	3618	2210
ENSG00000228057.1|SEC63P1	5	16	11	12	25	16	7	26	11	8	1	15	16
ENSG00000223656.1|HMGB3P10	18	35	43	59	23	0	42	26	40	41	63	37	2
ENSG00000156869.14|FRRS1	374	415	491	527	1353	598	246	281	536	517	203	284	582
ENSG00000162688.17|AGL	3197	2283	2949	2103	5138	3128	3101	1299	2332	3217	1304	1732	1173
ENSG00000099260.11|PALMD	10898	12174	19348	14497	25387	12067	22650	9893	16562	14434	17691	8908	2865
ENSG00000181656.7|GPR88	65	125	72	505	91	190	25	192	544	115	49	48	39
ENSG00000162692.12|VCAM1	3122	1902	4458	12329	7683	4604	844	2756	5408	767	2430	3625	5259
ENSG00000079335.20|CDC14A	536	869	568	647	1224	917	355	642	704	798	348	633	511
ENSG00000162694.14|EXTL2	593	779	1063	839	1683	1071	782	522	973	668	661	430	2260
ENSG00000273204.1|RP4-549L20.3	34	39	7	22	7	13	19	117	42	39	28	214	4
ENSG00000162695.12|SLC30A7	2531	1697	1842	1645	3236	2356	1067	4032	1539	1672	1153	3615	2456
ENSG00000117543.21|DPH5	744	751	907	798	1514	699	986	827	1150	636	746	332	728
ENSG00000233184.7|RP11-421L21.3	166	196	247	269	434	174	249	266	178	227	185	169	291
ENSG00000235795.1|RP11-421L21.2	8	7	13	0	4	9	0	7	0	4	3	7	0
ENSG00000117620.15|SLC35A3	1585	1635	2219	2042	3971	2285	2107	1404	1925	1386	1491	1420	1233
ENSG00000283761.1|RP4-714D9.5	171	168	31	46	1216	266	24	279	71	314	594	203	87
ENSG00000122435.10|TRMT13	738	607	888	973	1878	1072	657	502	1019	835	422	279	480
ENSG00000122477.13|LRRC39	71	79	69	55	217	54	73	42	26	63	20	65	46
ENSG00000137992.15|DBT	1482	1492	1872	1709	3017	2036	2163	1088	2738	2020	1171	745	1017
ENSG00000224616.3|RTCA-AS1	183	185	244	402	592	463	227	266	267	270	130	159	54
ENSG00000228084.1|RP5-884G6.2	4	6	5	11	11	3	28	16	3	27	16	0	3
ENSG00000156875.14|MFSD14A	5895	3211	3745	3160	4367	4494	3007	5587	3249	3495	1379	5807	2818
ENSG00000156876.10|SASS6	77	206	220	229	502	242	271	95	130	177	117	82	189
ENSG00000285530.1|RP11-305E17.8	20	22	18	4	45	22	0	17	10	17	4	0	0
ENSG00000137996.13|RTCA	1697	1866	2015	1799	2711	1486	2576	1281	2333	1792	1440	1033	1076
ENSG00000183298.5|RPSAP19	45	54	37	67	119	41	87	85	67	79	151	118	52
ENSG00000170989.10|S1PR1	21756	6235	12537	20171	15347	15097	6430	12887	12908	5101	12885	14188	5342
ENSG00000225938.1|RP4-575N6.4	238	71	95	156	220	192	66	92	124	94	70	56	33
ENSG00000060718.22|COL11A1	4	8	104	138	139	62	9	21	21	0	0	16	2860
ENSG00000227850.1|SEPTIN2P1	7	6	5	6	153	6	2	6	5	4	2	2	2
ENSG00000232952.1|RP11-90H3.1	12	51	20	2	316	51	32	28	18	26	3	77	8
ENSG00000198890.9|PRMT6	728	421	540	592	1188	511	558	221	901	328	519	245	636
ENSG00000224550.1|NDUFA4P1	17	14	7	7	46	17	9	6	5	16	7	22	12
ENSG00000224613.7|RP11-153F1.1	18	12	30	0	46	19	45	23	43	11	14	16	0
ENSG00000185946.16|RNPC3	1217	1648	2505	1820	3279	2642	1157	1552	1705	2244	675	1051	330
ENSG00000240038.7|AMY2B	1092	1671	1900	1347	2016	1715	1538	1171	1705	1438	690	905	174
ENSG00000226822.3|LINC02785	5	13	15	0	75	8	4	9	43	11	0	15	9
ENSG00000162631.20|NTNG1	467	18	41	124	1309	322	0	47	58	161	175	72	39
ENSG00000085491.17|SLC25A24	2426	2549	3920	3174	6471	3203	3135	2107	2912	2643	1877	2315	2559
ENSG00000260879.1|RP11-483I13.5	1	23	36	16	13	3	16	0	0	0	25	18	1
ENSG00000280186.1|RP11-483I13.6	14	18	30	20	38	14	60	20	62	16	29	15	7
ENSG00000134215.16|VAV3	588	523	500	595	1307	422	108	643	520	936	146	596	379
ENSG00000162639.16|HENMT1	330	322	511	417	771	264	366	198	333	325	336	223	302
ENSG00000285923.1|RP11-256E16.3	0	4	7	3	10	0	4	0	9	8	0	4	0
ENSG00000162636.16|FAM102B	1649	1341	3416	2009	5856	2686	1167	1512	1931	1419	1179	2238	3034
ENSG00000134186.12|PRPF38B	4998	3774	4240	3884	7281	4544	2705	4160	3647	4163	1521	5682	2655
ENSG00000116266.11|STXBP3	2127	2678	3186	3201	5592	3470	2635	2149	2758	3408	1766	2220	2128
ENSG00000085433.16|WDR47	1305	1162	1388	1435	2247	1959	883	1915	1207	1516	636	1335	1297
ENSG00000244716.3|RP11-20O24.4	1578	1565	1657	1866	2360	1403	1700	1348	1853	1453	2666	3089	1951
ENSG00000162641.20|AKNAD1	30	5	0	0	34	32	8	13	12	18	42	25	15
ENSG00000121957.15|GPSM2	285	381	788	726	1788	1040	144	421	909	659	342	540	670
ENSG00000121940.16|CLCC1	2994	2735	2565	2374	4859	2735	3410	1529	2915	2568	2192	1753	2034
ENSG00000197780.10|TAF13	3163	2006	1711	1481	2960	1765	1533	3109	1016	1853	1486	3299	2552
ENSG00000270066.3|SCARNA2	0	9	0	304	4	4	21	0	45	4	10	0	4
ENSG00000273382.1|TMEM167B-DT	88	180	179	91	123	56	154	45	90	238	133	58	31
ENSG00000215717.7|TMEM167B	4273	4164	4883	3350	6759	4299	3923	3596	4459	4158	2918	4878	3151
ENSG00000116299.17|ELAPOR1	219	51	118	142	328	254	0	19	27	2369	0	339	96
ENSG00000134222.16|PSRC1	13	97	92	131	142	126	63	42	145	240	82	17	150
ENSG00000143126.8|CELSR2	292	728	498	502	1431	856	614	329	987	635	282	170	496
ENSG00000031698.13|SARS1	8317	5319	5813	4745	8003	5746	6272	4847	7690	5586	3855	5871	5244
ENSG00000143028.9|SYPL2	160	201	162	135	412	226	199	84	134	203	126	197	111
ENSG00000162650.17|ATXN7L2	187	240	261	281	354	188	185	275	175	192	83	215	163
ENSG00000181754.7|AMIGO1	609	504	719	532	1202	520	1529	356	746	465	525	278	139
ENSG00000174151.15|CYB561D1	836	648	756	715	1386	365	837	299	880	805	269	329	595
ENSG00000134243.12|SORT1	12380	11063	14014	9718	15399	14734	17932	8906	16517	18126	10115	10691	2474
ENSG00000143106.13|PSMA5	2627	1559	1956	1749	3089	1562	2312	1318	1875	1593	1624	1668	1583
ENSG00000156097.12|GPR61	11	12	0	4	16	41	0	8	4	16	3	8	8
ENSG00000065135.12|GNAI3	8610	9448	6031	4675	10491	8629	3450	13583	4819	9915	3133	12144	6299
ENSG00000134183.13|GNAT2	16	51	0	12	35	22	7	43	6	99	2	23	6
ENSG00000116337.20|AMPD2	2120	4395	1961	1955	4730	1610	1560	1713	1290	7241	873	3274	3652
ENSG00000184371.14|CSF1	11989	6560	8712	9427	11376	6256	8279	9737	10403	4111	7339	11284	2529
ENSG00000168765.17|GSTM4	1092	976	2094	933	1670	1184	2027	1108	1129	1148	1485	947	525
ENSG00000213366.13|GSTM2	2712	2808	5814	3125	4794	3083	3919	2253	3208	3133	2716	2566	920
ENSG00000134184.13|GSTM1	285	315	6409	344	2600	273	554	1341	347	1787	437	2122	102
ENSG00000134201.12|GSTM5	343	832	2236	764	909	940	534	193	712	835	848	435	384
ENSG00000134202.11|GSTM3	4138	2588	3876	2471	6601	2661	2326	1983	1829	1972	2253	2721	2009
ENSG00000186150.5|UBL4B	69	18	10	120	2	0	2	16	22	32	8	0	11
ENSG00000224965.1|LINC02586	15	9	3	0	16	0	0	5	6	6	4	0	0
ENSG00000143093.15|STRIP1	1618	1170	1852	1549	2615	1533	1613	1050	2112	1522	862	1149	1342
ENSG00000258634.3|RP4-773N10.4	399	428	430	554	970	440	531	314	456	499	276	278	321
ENSG00000197106.7|SLC6A17	81	40	0	32	20	305	0	242	18	141	7	30	12
ENSG00000168710.18|AHCYL1	15525	11580	13248	9235	18988	10990	14515	10246	12216	13245	9149	10652	6925
ENSG00000116396.15|KCNC4	492	767	876	792	1471	920	560	948	883	949	484	579	726
ENSG00000143125.6|PROK1	40	30	19	12	144	85	61	0	5	10	42	38	0
ENSG00000259834.1|RP11-284N8.3	106	59	236	75	279	165	26	92	70	38	70	125	235
ENSG00000177272.9|KCNA3	29	35	167	16	121	111	7	42	58	87	27	62	95
ENSG00000177301.16|KCNA2	233	485	1535	1191	932	455	745	72	573	209	290	134	18
ENSG00000162775.17|RBM15	964	1172	586	430	1317	1029	262	1295	680	1223	334	2123	673
ENSG00000168679.18|SLC16A4	420	292	236	509	1382	819	79	266	668	398	577	190	1004
ENSG00000224699.9|LAMTOR5-AS1	32	69	104	63	110	46	77	23	57	236	54	58	5
ENSG00000227963.1|RBM15-AS1	5	12	0	6	8	8	0	17	0	8	0	12	0
ENSG00000273373.1|RP5-1074L1.4	53	19	129	84	201	51	114	28	54	82	35	30	16
ENSG00000134248.14|LAMTOR5	3631	2421	2611	2255	3875	2491	3662	2219	2867	2550	4036	2921	1938
ENSG00000261654.1|RP11-96K19.4	26	64	4	0	48	13	12	18	9	143	0	18	0
ENSG00000273010.1|RP11-96K19.5	12	33	14	10	43	16	8	3	4	0	10	0	6
ENSG00000232811.1|RP11-96K19.2	21	73	28	37	72	39	0	61	19	116	8	21	13
ENSG00000121931.16|LRIF1	954	1419	758	688	1120	864	580	1000	456	1544	329	397	293
ENSG00000143119.14|CD53	5068	6362	6223	3734	10133	3071	361	3571	3283	12598	1001	10547	1636
ENSG00000173947.14|PIFO	54	91	78	46	176	124	157	48	93	132	63	9	76
ENSG00000156171.15|DRAM2	4445	5545	6649	4476	8959	4761	6848	5212	9374	5684	5624	3512	1495
ENSG00000134255.14|CEPT1	2796	3314	3301	2904	6693	3001	3460	2400	4413	4283	3048	1279	957
ENSG00000064886.14|CHI3L2	196	131	397	271	261	283	174	225	204	97	70	107	13
ENSG00000162777.17|DENND2D	1853	1163	1516	1090	2539	1064	1546	993	2727	1885	934	1007	168
ENSG00000116455.14|WDR77	2572	1604	1430	1374	2316	1054	1615	948	1856	1338	1452	1238	696
ENSG00000116459.11|ATP5PB	6888	5606	5845	4467	7961	5093	6480	4007	7390	5331	5429	3897	3714
ENSG00000085465.13|OVGP1	166	93	75	110	153	77	154	148	147	133	148	109	6
ENSG00000260948.1|RP11-552M11.8	9	24	39	69	38	30	77	27	64	16	40	15	8
ENSG00000233337.1|UBE2FP3	32	9	20	33	23	14	5	0	2	9	9	4	3
ENSG00000143110.12|C1orf162	1120	1007	1658	980	2299	936	215	825	1196	1762	890	1861	319
ENSG00000231437.3|LINC01750	99	62	73	4	148	60	111	46	26	45	89	34	14
ENSG00000121933.19|TMIGD3	122	219	129	138	551	35	24	65	107	638	57	292	31
ENSG00000282608.2|ADORA3	138	175	507	573	921	220	7	33	707	129	188	125	81
ENSG00000116473.14|RAP1A	7805	6780	8323	7149	12016	9317	7549	8881	7618	8920	5017	10540	4587
ENSG00000231346.5|LINC01160	58	44	16	37	98	40	46	30	23	27	13	26	25
ENSG00000197852.12|INKA2	1439	3071	1784	1838	3040	1117	1824	1242	1028	7256	691	2320	901
ENSG00000227811.3|INKA2-AS1	8	29	53	0	46	48	48	0	26	103	5	0	31
ENSG00000064703.13|DDX20	1429	495	859	788	1143	536	836	495	863	554	504	1017	449
ENSG00000171385.10|KCND3	909	791	1359	507	4443	1016	1258	479	617	926	1028	851	270
ENSG00000231246.2|LINC02884	2282	1247	2095	2659	3002	1240	2995	1630	1911	2168	2104	1627	30
ENSG00000184599.14|TAFA3	55	0	0	0	18	5	0	0	6	5	0	0	16
ENSG00000215866.8|LINC01356	0	0	0	38	10	8	0	0	6	8	4	0	16
ENSG00000143079.15|CTTNBP2NL	4043	1837	2984	3326	4589	4679	1102	3731	2698	1840	1499	4488	3113
ENSG00000134245.18|WNT2B	683	448	479	864	2112	887	190	788	900	489	240	597	344
ENSG00000007341.19|ST7L	1272	808	1018	1008	1538	842	887	955	834	1013	513	699	1068
ENSG00000116489.13|CAPZA1	9154	7416	7240	7023	12786	7078	4967	6284	6048	10498	4946	8805	6297
ENSG00000273483.1|RP4-671G15.2	6	5	0	12	6	0	5	21	4	16	0	10	8
ENSG00000155363.18|MOV10	1557	1885	2326	2544	3731	2173	1534	2162	2497	1958	1308	1397	2264
ENSG00000155366.17|RHOC	11905	8477	9711	12037	12036	9808	10308	13793	8849	7508	10116	11644	10433
ENSG00000155367.15|PPM1J	100	52	36	19	70	96	44	117	39	66	31	55	34
ENSG00000225075.1|RP11-426L16.3	15	15	6	0	4	4	0	27	0	13	0	8	6
ENSG00000155380.13|SLC16A1	7376	3023	1380	1521	5830	2643	1009	4280	2518	2802	1404	8814	3759
ENSG00000229020.4|AKR7A2P1	7	12	6	4	45	2	0	15	6	0	0	14	11
ENSG00000226419.8|SLC16A1-AS1	457	240	96	207	411	273	56	299	257	317	122	372	97
ENSG00000238198.2|LRIG2-DT	68	60	79	52	195	61	123	58	99	87	88	24	47
ENSG00000198799.12|LRIG2	647	887	1046	1073	1893	937	1086	426	1035	1092	686	304	810
ENSG00000081026.19|MAGI3	856	814	992	1027	1604	1205	738	646	1033	921	473	880	1294
ENSG00000116793.16|PHTF1	1134	1332	643	560	1501	822	576	1098	692	1795	516	1549	1413
ENSG00000232499.2|RP11-512F24.1	68	45	42	27	285	52	25	50	44	32	34	85	39
ENSG00000232450.1|RP4-730K3.3	5	9	8	41	30	29	11	12	3	20	4	24	19
[truncated: 22,718 more rows]

## Sheet: Supplementary4
Lipidomics Analysis of Lipoma and normal fat tissue
[truncated: 1,127 more rows]

[truncated: 1 more sheets: Supplementary5]
